# Supplementary material for: Proteomic Analysis Reveals Enzymes for β-D-Glucan Formation and Degradation in Levilactobacillus brevis TMW 1.2112
Source: Int J Mol Sci. 2022 Mar 21;23(6):3393. doi: 10.3390/ijms23063393 (PMC8951740; doi:10.3390/ijms23063393)
Supplement: Supplementary file 1 [file ijms-23-03393-s001.zip › Supplementary (Table S1 and Table S2).xlsx]

## Sheet: Table S1
General.All.Protein.IDs	General.All.Fasta.headers	Cor.viscosity_R	Cor.viscosity_P	Cor.betaGlucan_R	Cor.betaGlucan_P	Cor.DGlucose_R	Cor.DGlucose_P	POI
AZI09_03640	AZI09_03640 LytR family transcriptional regulator	-0.685152	0.00170225	-0.588754	0.016421	-0.551398	0.0143968	capsular polysaccharide attachment
AZI09_03715	AZI09_03715 LytR family transcriptional regulator	0.161902	0.507846	-0.370944	0.142691	-0.086012	0.718429	capsular polysaccharide attachment
AZI09_05450	AZI09_05450 nucleoside-diphosphate kinase	0.832409	9.82108e-06	0.730136	0.000875363	0.777639	5.44929e-05	beta-glucan biosynthesis
AZI09_07205	AZI09_07205 glucokinase	0.371523	0.117312	0.00757173	0.976991	0.348555	0.132039	beta-glucan biosynthesis
AZI09_08865	AZI09_08865 UTP--glucose-1-phosphate uridylyltransferase	-0.575801	0.00988341	-0.249673	0.333823	-0.426866	0.0605103	beta-glucan biosynthesis
AZI09_12770	AZI09_12770 glycosyl transferase family 2	0.0404098	0.877622	-0.0631804	0.822998	-0.184607	0.463356	beta-glucan biosynthesis
AZI09_02330	AZI09_04665 beta-phosphoglucomutase	0.247523	0.306927	-0.0706399	0.787617	-0.0271359	0.909585	MP operon
AZI09_04665	AZI09_04665 beta-phosphoglucomutase	0.814034	2.22507e-05	0.570784	0.0167152	0.665779	0.00135398	MP operon
AZI09_04670	AZI09_04670 maltose phosphorylase	0.796825	4.4342e-05	0.677831	0.00278837	0.722753	0.000318388	MP operon
AZI09_10320	AZI09_10320 maltose phosphorylase	-0.00116872	0.996211	0.225996	0.383103	0.0849718	0.721704	MP operon
AZI09_10325	AZI09_10325 MFS transporter (malT)	-0.147977	0.545465	-0.526114	0.0300564	-0.359046	0.120022	MP operon
AZI09_10330	AZI09_10330 malR transcriptional regulator	-0.460169	0.0474239	-0.171832	0.509607	-0.416544	0.0677063	MP operon
AZI09_01860	AZI09_01860 arginine deiminase	-0.837211	7.80461e-06	-0.534767	0.0269852	-0.658259	0.00160305	Argininge deiminase
AZI09_05335	AZI09_05335 translation elongation factor Tu	-0.147434	0.546957	0.107904	0.68018	0.0873456	0.714238	potential moonlighting protein
AZI09_08765	AZI09_08765 phosphopyruvate hydratase	0.442691	0.0576859	0.751076	0.000510742	0.531452	0.0158882	potential moonlighting protein
AZI09_08770	AZI09_08770 triose-phosphate isomerase	0.643188	0.00297077	0.58369	0.0138985	0.517531	0.0194349	potential moonlighting protein
AZI09_08775	AZI09_08775 phosphoglycerate kinase	0.60027	0.00658156	0.463326	0.0610561	0.463812	0.0394095	potential moonlighting protein
AZI09_08780	AZI09_08780 type I glyceraldehyde-3-phosphate dehydrogenase	0.473029	0.040811	0.584535	0.013728	0.57625	0.00782978	potential moonlighting protein
AZI09_08785	AZI09_08785 SorC family transcriptional regulator	0.784928	6.88527e-05	0.605243	0.010041	0.766237	8.16801e-05	potential moonlighting protein
AZI09_00005	AZI09_00005 chromosomal replication initiation protein DnaA	0.00399527	0.987049	-0.448501	0.0709664	-0.14487	0.542267
AZI09_00015	AZI09_00015 DNA polymerase III subunit beta	0.860391	2.29782e-06	0.751155	0.000509651	0.676926	0.00104512
AZI09_00020	AZI09_00020 RNA-binding protein	-0.844162	1.05963e-05	-0.850376	3.00224e-05	-0.767862	0.000123715
AZI09_00025	AZI09_00025 DNA replication/repair protein RecF	-0.0836025	0.767062	-0.318963	0.288133	-0.170144	0.528701
AZI09_00030	AZI09_00030 DNA gyrase subunit B	-0.501119	0.0288411	-0.516635	0.0337215	-0.441032	0.0515965
AZI09_00035	AZI09_00035 DNA gyrase subunit A	0.0506146	0.836965	-0.042754	0.870577	-0.0642434	0.787866
AZI09_00045	AZI09_00045 30S ribosomal protein S6	-0.198432	0.415433	-0.161311	0.536236	-0.205456	0.384852
AZI09_00050	AZI09_00050 single-stranded DNA-binding protein	-0.758328	0.000168124	-0.447772	0.0714823	-0.766152	8.19209e-05
AZI09_00055	AZI09_00055 30S ribosomal protein S18	-0.615996	0.00498183	-0.698657	0.00180845	-0.551978	0.0116243
AZI09_00070	AZI09_00070 D-alanyl-D-alanine carboxypeptidase	0.125892	0.728935	0.218091	0.544977	0.13321	0.696194
AZI09_00085	AZI09_00085 transcriptional regulator	-0.153515	0.570285	-0.409346	0.129732	-0.215405	0.406368
AZI09_00095	AZI09_00095 hypothetical protein	-0.64453	0.0028923	-0.644027	0.00526852	-0.714151	0.000404749
AZI09_00100	AZI09_00100 50S ribosomal protein L9	0.714998	0.000580327	0.773945	0.000266558	0.637352	0.00250529
AZI09_00110	AZI09_00110 replicative DNA helicase	-0.21006	0.388051	-0.179403	0.490837	0.0355838	0.881605
AZI09_00120	AZI09_00120 flavodoxin	-0.0128335	0.959691	-0.0628768	0.817056	-0.00544287	0.982357
AZI09_00135	AZI09_00135 ABC transporter substrate-binding protein	0.670271	0.00168778	0.500298	0.0408295	0.536329	0.0147764
AZI09_00155	AZI09_00155 DNA-binding response regulator	0.0852827	0.72849	0.0636964	0.808107	0.0413305	0.862646
AZI09_00160	AZI09_00160 PAS domain-containing sensor histidine kinase	-0.103125	0.6744	-0.193877	0.455906	-0.233935	0.320861
AZI09_00165	AZI09_00165 hypothetical protein	0.206895	0.395401	-0.0856879	0.743674	-0.050325	0.83312
AZI09_00170	AZI09_00170 hypothetical protein	-0.0532892	0.828469	-0.093259	0.721837	-0.117059	0.62308
AZI09_00175	AZI09_00175 metallohydrolase	-0.946519	0.014727	-0.592936	0.291976	-0.524645	0.285237
AZI09_00180	AZI09_00180 serine protease	0.721056	0.00049469	0.61207	0.0090162	0.599513	0.0052089
AZI09_00190	AZI09_00190 hypothetical protein	0.761548	0.000151815	0.519292	0.0326617	0.62889	0.00297481
AZI09_00200	AZI09_00200 hypothetical protein	0.0533196	0.844519	0.203756	0.466383	0.103435	0.692804
AZI09_00205	AZI09_00205 NAD(P)-dependent oxidoreductase	0.579681	0.0092854	0.30019	0.241725	0.393912	0.0857095
AZI09_00230	AZI09_00230 hypothetical protein	0.193693	0.754933			-0.148504	0.811616
AZI09_00250	AZI09_00250 hypothetical protein	-0.0793545	0.746752	-0.657404	0.00413303	-0.350285	0.13
AZI09_00280	AZI09_00280 hypothetical protein	0.0645344	0.890671	-0.0455207	0.931766	-0.527674	0.178927
AZI09_00290	AZI09_00290 hypothetical protein	-0.0914032	0.766487	0.102413	0.75146	-0.117646	0.688755
AZI09_00300	AZI09_00300 hypothetical protein	0.096561	0.694138	-0.445245	0.0732924	0.00503053	0.983207
AZI09_00305	AZI09_00305 bifunctional metallophosphatase/5-nucleotidase	-0.557838	0.0130711	-0.758867	0.000412469	-0.622546	0.00337296
AZI09_00310	AZI09_00310 GNAT family N-acetyltransferase	0.370913	0.235235	-0.194308	0.59064	0.390325	0.20969
AZI09_00315	AZI09_00315 hypothetical protein	-0.141356	0.661234	0.240601	0.503109	-0.163802	0.610971
AZI09_00320	AZI09_00320 hypothetical protein	-0.530263	0.0235919	-0.346454	0.188657	-0.432236	0.0645774
AZI09_00325	AZI09_00325 hypothetical protein	-0.0923589	0.706874	-0.521903	0.0316447	-0.265953	0.257065
AZI09_00355	AZI09_00355 ABC-F type ribosomal protection protein	0.246727	0.43948	-0.166502	0.645707	0.0996061	0.758089
AZI09_00365	AZI09_00365 MarR family transcriptional regulator	0.438211	0.0605672	0.0420005	0.87284	0.189126	0.424532
AZI09_00370	AZI09_00370 lipase	0.556538	0.0133305	0.484323	0.0488256	0.50674	0.0225965
AZI09_00375	AZI09_00375 ADP-ribosylglycohydrolase	0.280587	0.2594	0.20426	0.447962	0.214529	0.377798
AZI09_00380	AZI09_00380 acetyltransferase	-0.38492	0.451136	0.228858	0.711172	-0.392012	0.384434
AZI09_00385	AZI09_00385 hypothetical protein	0.0535606	0.838228	0.131159	0.641267	0.0379191	0.881254
AZI09_00405	AZI09_00405 peptide ABC transporter substrate-binding protein	0.13208	0.652635	-0.141108	0.661797	-0.0480088	0.865086
AZI09_00420	AZI09_00420 paraslipin	-0.538415	0.0173956	-0.563191	0.0185707	-0.417081	0.067317
AZI09_00425	AZI09_00425 pilus assembly protein HicB	-0.410773	0.0903909	-0.361454	0.154004	-0.368949	0.120074
AZI09_00435	AZI09_00435 nucleotidyltransferase	0.491265	0.149316	-0.117233	0.763893	0.248246	0.489208
AZI09_00450	AZI09_00450 1,4-dihydroxy-2-naphthoyl-CoA synthase	0.00920542	0.970165	-0.0231153	0.92983	0.0849372	0.721813
AZI09_00455	AZI09_00455 o-succinylbenzoate--CoA ligase	0.445792	0.0557531	0.236612	0.360534	0.313366	0.17851
AZI09_00465	AZI09_00465 hypothetical protein	-0.416929	0.0757547	0.0600637	0.818875	-0.119252	0.616535
AZI09_00470	AZI09_00470 UDP-N-acetylmuramoyl-L-alanyl-D-glutamate--2, 6-diaminopimelate ligase	-0.325588	0.173746	-0.103577	0.692404	-0.111136	0.640885
AZI09_00475	AZI09_00475 lysine--tRNA ligase	0.299474	0.212916	-0.0963456	0.71299	0.128874	0.588163
AZI09_00515	AZI09_00515 glutamate--tRNA ligase	-0.310874	0.224553	-0.0108028	0.96952	-0.0961596	0.70427
AZI09_00520	AZI09_00520 hypothetical protein	-0.322864	0.332838	-0.46054	0.154012	-0.449976	0.14216
AZI09_00545	AZI09_00545 peroxiredoxin	0.852393	3.58567e-06	0.70305	0.00164318	0.685522	0.000849616
AZI09_00550	AZI09_00550 hypothetical protein	0.984872	0.00222853	0.865952	0.0257488	-0.00728623	0.989071
AZI09_00555	AZI09_00555 short-chain dehydrogenase	0.38716	0.1015	0.0642501	0.806469	0.200467	0.39675
AZI09_00560	AZI09_00560 hypothetical protein	0.620371	0.00459856	0.171133	0.511357	0.490859	0.0279772
AZI09_00580	AZI09_00580 phosphogluconate dehydrogenase (NADP(+)-dependent, decarboxylating)	0.599981	0.00661447	0.534207	0.0271763	0.510965	0.0213134
AZI09_00595	AZI09_00595 hypothetical protein	-0.466479	0.0796342	-0.503772	0.0792209	-0.502185	0.0474495
AZI09_00600	AZI09_00600 glucose-6-phosphate dehydrogenase	0.469374	0.0426137	0.262124	0.30946	0.448797	0.0471569
AZI09_00605	AZI09_00605 AAC(3) family N-acetyltransferase	0.615563	0.00502115	0.516298	0.0338581	0.495714	0.0262352
AZI09_00625	AZI09_00625 thymidine kinase	-0.597482	0.0069046	-0.759353	0.000406903	-0.659442	0.00156149
AZI09_00630	AZI09_00630 carbonic anhydrase	0.491193	0.0327068	0.291608	0.256102	0.423585	0.0627316
AZI09_00635	AZI09_00635 hypothetical protein	0.4038	0.0864321	0.237631	0.358409	0.212687	0.36797
AZI09_00640	AZI09_00640 hypothetical protein	-0.168079	0.601558	-0.458169	0.182971	-0.170936	0.595301
AZI09_00645	AZI09_00645 maltose acetyltransferase	0.366524	0.122718	0.489392	0.0461711	0.23343	0.321938
AZI09_00650	AZI09_00650 voltage-gated potassium channel	-0.324078	0.175867	-0.570245	0.0168421	-0.493145	0.0271458
AZI09_00685	AZI09_00685 aspartate aminotransferase	-0.862699	2.01073e-06	-0.661995	0.00379265	-0.720069	0.00034346
AZI09_00690	AZI09_00690 elongation factor G	0.242423	0.31732	-0.0249385	0.92431	0.048501	0.839092
AZI09_00695	AZI09_00695 GMP synthase			-0.89153	0.0421798	-0.182573	0.768839
AZI09_00710	AZI09_00710 hypothetical protein	-0.203894	0.484443	-0.408382	0.165935	-0.247297	0.374217
AZI09_00720	AZI09_00720 ribokinase	0.164715	0.67194	-0.348754	0.397175	0.105164	0.772482
AZI09_00725	AZI09_00725 proline iminopeptidase			-0.923162	0.0252714	-0.520954	0.368061
AZI09_00730	AZI09_00730 hypothetical protein	-0.882947	0.0472206	-0.819149	0.0461031	0.551303	0.256826
AZI09_00740	AZI09_00740 orotidine 5-phosphate decarboxylase	-0.772799	0.00529254	-0.468212	0.146378	-0.495857	0.101116
AZI09_00745	AZI09_00745 orotate phosphoribosyltransferase	-0.501131	0.169351	-0.435025	0.241908	-0.320838	0.366058
AZI09_00755	AZI09_00755 glycosyl hydrolase family 30	-0.650255	0.00257656	-0.321174	0.208755	-0.611987	0.00413326
AZI09_00775	AZI09_00775 hypothetical protein	0.527808	0.0201976	0.474967	0.0540237	0.419085	0.0658782
AZI09_00800	AZI09_00800 3-ketoacyl-CoA thiolase	0.514506	0.0242035	0.236082	0.361644	0.257795	0.272493
AZI09_00805	AZI09_00805 putrescine carbamoyltransferase	0.733807	0.000348744	0.504173	0.0390494	0.663433	0.00142794
AZI09_00815	AZI09_00815 agmatine deiminase	0.672949	0.00159115	0.603752	0.0102769	0.619802	0.00355833
AZI09_00820	AZI09_00820 carbamate kinase	0.282461	0.241324	0.164448	0.528232	0.260017	0.268234
AZI09_00835	AZI09_00835 LysR family transcriptional regulator	-0.849892	0.000463876	-0.623085	0.0405651	-0.640886	0.0182598
AZI09_00840	AZI09_00840 NAD-dependent malic enzyme	0.64393	0.00292719	0.507376	0.0376229	0.55043	0.0119096
AZI09_00865	AZI09_00865 ABC transporter permease	-0.356631	0.133932	0.0454552	0.862471	-0.416884	0.0674594
AZI09_00870	AZI09_00870 peptide ABC transporter ATP-binding protein	0.722569	0.000475051	0.583528	0.0139313	0.551378	0.0117343
AZI09_00885	AZI09_00885 hypothetical protein	0.679657	0.00136918	0.594737	0.0117976	0.644723	0.00214833
AZI09_00890	AZI09_00890 HAD family hydrolase	0.317548	0.199118	0.117559	0.676491	0.277968	0.264061
AZI09_00895	AZI09_00895 1,3-propanediol dehydrogenase	0.0534027	0.828108	0.318007	0.213534	0.260367	0.267568
AZI09_00910	AZI09_00910 ribonucleoside hydrolase	0.391022	0.0978453	0.262011	0.309675	0.237175	0.314009
AZI09_00915	AZI09_00915 carboxypeptidase	0.894482	2.39968e-07	0.782207	0.000206923	0.815701	1.16812e-05
AZI09_00930;AZI09_00225	AZI09_00930 NADH-dependent flavin oxidoreductase	0.447464	0.0547311	0.056093	0.830681	0.124461	0.601107
AZI09_00940	AZI09_00940 transcriptional regulator	-0.840012	0.00121126	-0.738915	0.0146265	-0.495374	0.101501
AZI09_00950	AZI09_00950 glucohydrolase	-0.0324917	0.894947	0.00931792	0.971687	-0.102397	0.667503
AZI09_00960	AZI09_00960 LacI family transcriptional regulator	-0.440222	0.0769898	-0.584595	0.0220915	-0.473277	0.0472803
AZI09_00965	AZI09_00965 hypothetical protein	0.712861	0.0062381	0.427786	0.165368	0.785897	0.00144794
AZI09_00970	AZI09_00970 hypothetical protein	-0.154002	0.632742	-0.207296	0.496791	-0.181506	0.552877
AZI09_00975	AZI09_00975 peptide ABC transporter substrate-binding protein	0.632453	0.00856384	0.984422	1.18303e-09	0.689046	0.00315369
AZI09_00980	AZI09_00980 type II CRISPR RNA-guided endonuclease Cas9	0.442844	0.0575893	0.422504	0.0911184	0.316665	0.173737
AZI09_01020	AZI09_01020 phosphoglycerate kinase	0.3978	0.0916632	0.525025	0.0304612	0.389072	0.0899795
AZI09_01040	AZI09_01040 hypothetical protein	-0.359982	0.130056	-0.35661	0.160007	-0.376134	0.102158
AZI09_01045	AZI09_01045 fructokinase	0.825302	1.36251e-05	0.649353	0.00478966	0.638659	0.00243862
AZI09_01050	AZI09_01050 alcohol dehydrogenase	0.718489	0.000529571	0.862114	8.59162e-06	0.723981	0.000307447
AZI09_01060	AZI09_01060 glyoxalase	0.325358	0.187682	0.722512	0.00156972	0.548754	0.0149712
AZI09_01085	AZI09_01085 hypothetical protein	0.71053	0.000651202	0.621162	0.00778259	0.630773	0.00286446
AZI09_01090	AZI09_01090 catabolite control protein A	0.760073	0.000159109	0.416882	0.0959674	0.478481	0.0328312
AZI09_01100	AZI09_01100 carbohydrate kinase	0.0945747	0.700148	-0.312792	0.221553	-0.249574	0.288612
AZI09_01110	AZI09_01110 N-(5-phosphoribosyl)anthranilate isomerase	0.693235	0.000998282	0.525648	0.030229	0.663765	0.00141727
AZI09_01120	AZI09_01120 alcohol dehydrogenase	0.338824	0.199233	-0.207006	0.477653	0.233847	0.366339
AZI09_01135	AZI09_01135 pyrimidine-specific ribonucleoside hydrolase RihA	0.685908	0.00118625	0.622886	0.00756469	0.578341	0.00755728
AZI09_01160	AZI09_01160 acyl-CoA synthetase	-0.543406	0.207425	-0.613987	0.10538	-0.510764	0.195842
AZI09_01165	AZI09_01165 nitrate ABC transporter substrate-binding protein	-0.0361056	0.883335	-0.433616	0.082056	-0.188288	0.426626
AZI09_01170	AZI09_01170 bifunctional metallophosphatase/5-nucleotidase	0.280072	0.245498	0.12648	0.628584	0.203574	0.389318
AZI09_01175	AZI09_01175 Na+/H+ antiporter	-0.483475	0.0359813	-0.718757	0.00115022	-0.65913	0.00157237
AZI09_01180	AZI09_01180 transcriptional regulator	0.4047	0.246019	0.0723794	0.842497	0.307073	0.358343
AZI09_01190	AZI09_01190 2-dehydropantoate 2-reductase	-0.492078	0.14854	-0.67194	0.0679746	-0.389493	0.265899
AZI09_01195	AZI09_01195 dipeptidyl aminopeptidase	0.883708	5.27974e-07	0.653339	0.00445474	0.757222	0.000110762
AZI09_01200	AZI09_01200 XRE family transcriptional regulator	0.668849	0.00174102	0.647028	0.00499414	0.643983	0.00218212
AZI09_01230	AZI09_01230 hypothetical protein	-0.282058	0.242024	-0.211842	0.414361	-0.306202	0.18918
AZI09_01235	AZI09_01235 D-alanyl-D-alanine dipeptidase	0.274328	0.25572	0.498358	0.0417437	0.343067	0.138653
AZI09_01240	AZI09_01240 NAD(P)H-hydrate epimerase	-0.115602	0.637445	0.400162	0.111479	0.150551	0.526369
AZI09_01250	AZI09_01250 hypothetical protein	-0.667081	0.00180919	-0.488872	0.0464379	-0.420142	0.0651284
AZI09_01275	AZI09_01275 transcriptional regulator	0.523707	0.0545971	0.464462	0.109823	0.513292	0.050359
AZI09_01290	AZI09_01290 SAM-dependent methyltransferase	0.141155	0.645534	-0.360848	0.225779	-0.0579588	0.843979
AZI09_01295	AZI09_01295 transcriptional regulator	0.654995	0.00233725	0.161771	0.535061	0.413488	0.0699552
AZI09_01320	AZI09_01320 ribonuclease Y	-0.880535	6.56297e-07	-0.574614	0.0158363	-0.75143	0.000133804
AZI09_01325	AZI09_01325 AAA family ATPase	0.872237	1.12793e-06	0.547137	0.0230224	0.694911	0.000672292
AZI09_01330	AZI09_01330 2,5-diketo-D-gluconic acid reductase	-0.384572	0.104005	-0.563654	0.0184532	-0.1188	0.617882
AZI09_01335	AZI09_01335 XylR family transcriptional regulator	0.500166	0.029196	0.33684	0.186144	0.47391	0.0347812
AZI09_01375	AZI09_01375 hypothetical protein	-0.93282	0.00661808	-0.698676	0.122515	-0.612889	0.143378
AZI09_01385	AZI09_01385 spermidine/putrescine ABC transporter ATP-binding protein	0.640103	0.00315786	0.104708	0.6892	0.376424	0.101873
AZI09_01390	AZI09_01390 iron export ABC transporter permease subunit FetB	-0.163206	0.531394	0.0665659	0.813663	0.000727586	0.997714
AZI09_01395	AZI09_01395 short-chain dehydrogenase/reductase	-0.634852	0.00349864	-0.430309	0.0846819	-0.490448	0.0281284
AZI09_01400	AZI09_01400 hydroxyethylthiazole kinase	-0.427792	0.0676857	-0.0200014	0.939265	-0.100373	0.673722
AZI09_01405	AZI09_01405 bifunctional hydroxymethylpyrimidine kinase/phosphomethylpyrimidine kinase	-0.424771	0.0698621	0.0259828	0.921149	-0.210033	0.374118
AZI09_01410	AZI09_01410 thiamine-phosphate diphosphorylase	-0.375563	0.113068	-0.0739091	0.778014	-0.25143	0.284923
AZI09_01435	AZI09_01435 hypothetical protein	0.261721	0.279087	0.484237	0.0488712	0.253515	0.280813
AZI09_01455	AZI09_01455 LysR family transcriptional regulator	-0.562165	0.0122368	-0.548996	0.0224681	-0.51057	0.0214309
AZI09_01465	AZI09_01465 S-layer protein	0.0896167	0.715226	0.259792	0.313939	-0.060838	0.798883
AZI09_01470	AZI09_01470 S-layer protein	-0.255476	0.291134	0.0903937	0.730078	-0.233017	0.322817
AZI09_01480	AZI09_01480 hypothetical protein	0.0191116	0.975668			0.195101	0.753175
AZI09_01490	AZI09_01490 hypothetical protein	0.418541	0.0745147	0.299725	0.242491	0.397929	0.0822816
AZI09_01495	AZI09_01495 hypothetical protein	-0.0680758	0.781848	0.0431382	0.869423	-0.120589	0.612563
AZI09_01510	AZI09_01510 transcriptional regulator	0.701925	0.00243731	0.661102	0.0138791	0.682006	0.00361175
AZI09_01515	AZI09_01515 hypothetical protein	-0.794746	8.12915e-05	-0.853249	2.64232e-05	-0.824737	1.39757e-05
AZI09_01520	AZI09_01520 hypothetical protein	-0.54304	0.0364464	-0.726095	0.00327777	-0.446217	0.0831862
AZI09_01525	AZI09_01525 hypothetical protein	-0.542197	0.345153	-0.400548	0.43131	-0.53208	0.277199
AZI09_01530	AZI09_01530 NAD-dependent dehydratase	0.758695	0.000166193	0.661687	0.00381472	0.595309	0.00561952
AZI09_01535	AZI09_01535 phosphopentomutase	0.754745	0.000187998	0.469092	0.0574929	0.554673	0.0111411
AZI09_01540	AZI09_01540 nucleoside permease	-0.637118	0.00334802	-0.450142	0.0698153	-0.543642	0.0132275
AZI09_01550	AZI09_01550 ribonucleoside hydrolase RihC	0.762527	0.000147131	0.587444	0.0131539	0.643376	0.00221015
AZI09_01560	AZI09_01560 16S rRNA (guanine(527)-N(7))-methyltransferase	-0.467192	0.0437186	-0.460337	0.0629661	-0.437032	0.0540051
AZI09_01565	AZI09_01565 nucleoid occlusion protein	-0.538667	0.0173331	-0.753957	0.000472353	-0.552096	0.011603
AZI09_01570	AZI09_01570 sporulation initiation inhibitor Soj	-0.5983	0.00680854	-0.378115	0.134531	-0.418362	0.0663943
AZI09_01575	AZI09_01575 chromosome partitioning protein ParB	-0.78276	7.43833e-05	-0.810986	7.82025e-05	-0.753983	0.000123188
AZI09_01580	AZI09_01580 DUF951 domain-containing protein	0.195551	0.436779	0.419205	0.106034	-0.01079	0.965031
AZI09_01585	AZI09_01585 redox-regulated ATPase YchF	-0.438178	0.060589	-0.443419	0.0746211	-0.475752	0.0339848
AZI09_01590	AZI09_01590 hypothetical protein	-0.60876	0.0056728	-0.840021	2.44843e-05	-0.719044	0.000353469
AZI09_01600	AZI09_01600 guanosine monophosphate reductase	-0.452575	0.051696	-0.345231	0.174728	-0.348125	0.132548
AZI09_01605	AZI09_01605 DNA-binding response regulator	-0.201835	0.407315	-0.218692	0.399068	-0.0641493	0.788169
AZI09_01610	AZI09_01610 two-component sensor histidine kinase	-0.0772351	0.753313	-0.301018	0.240365	-0.201627	0.393964
AZI09_01615	AZI09_01615 D-alanyl-D-alanine carboxypeptidase	-0.664166	0.00192645	-0.519602	0.0325394	-0.601192	0.00505189
AZI09_01620	AZI09_01620 hypothetical protein	-0.582458	0.00887553	-0.62368	0.00746597	-0.59394	0.00575885
AZI09_01630	AZI09_01630 glutathione reductase	0.0976974	0.690706	0.318079	0.213424	0.16896	0.4764
AZI09_01635	AZI09_01635 GNAT family N-acetyltransferase	0.702918	0.00346759	0.561626	0.0366191	0.416775	0.108286
AZI09_01650	AZI09_01650 cyclopropane-fatty-acyl-phospholipid synthase	-0.833164	9.47699e-06	-0.866234	6.92964e-06	-0.793666	2.96095e-05
AZI09_01655	AZI09_01655 hypothetical protein	-0.153353	0.530795	0.307382	0.230076	0.15829	0.505069
AZI09_01660	AZI09_01660 sugar kinase	0.387894	0.153108	0.589005	0.0266724	0.482829	0.0581747
AZI09_01665	AZI09_01665 AI-2E family transporter	-0.10389	0.806603	0.121638	0.818443	-0.204142	0.627734
AZI09_01675;AZI09_01770	AZI09_01675 phosphoglyceromutase	0.554512	0.0137429	0.696191	0.00190703	0.47904	0.0325985
AZI09_01690	AZI09_01690 hypothetical protein	-0.0242992	0.963558	-0.40818	0.495105	-0.107745	0.839008
AZI09_01745	AZI09_01745 hypothetical protein	-0.997559	8.92711e-06	-0.933483	0.00648957	-0.0260386	0.955811
AZI09_01760	AZI09_01760 hypothetical protein	-0.593383	0.00740301	-0.80507	9.6741e-05	-0.688084	0.000797693
AZI09_01765	AZI09_01765 hypothetical protein	-0.0530467	0.857072	-0.596342	0.0314604	-0.117728	0.67605
AZI09_01795	AZI09_01795 hypothetical protein	0.406183	0.133015	-0.0811346	0.782757	0.183418	0.496529
AZI09_01800	AZI09_01800 MBL fold metallo-hydrolase	0.572313	0.0257804	0.712532	0.00931035	0.651764	0.00847125
AZI09_01810	AZI09_01810 protein tyrosine phosphatase	0.569548	0.238055	0.698771	0.189239	0.608621	0.199791
AZI09_01820	AZI09_01820 4-methyl-5(B-hydroxyethyl)-thiazole monophosphate biosynthesis protein	-0.0988407	0.68726	0.193043	0.457885	-0.00555538	0.981455
AZI09_01835	AZI09_01835 hypothetical protein	-0.404444	0.0858837	0.0768029	0.769538	-0.161749	0.495687
AZI09_01840	AZI09_01840 arginine:ornithine antiporter	-0.399367	0.0902754	-0.158354	0.543832	-0.446788	0.0482761
AZI09_01845	AZI09_01845 hypothetical protein	-0.440534	0.1149	-0.864241	0.000138671	-0.389987	0.150712
AZI09_01865	AZI09_01865 ornithine carbamoyltransferase	-0.751238	0.000209352	-0.557291	0.0201206	-0.576138	0.00784462
AZI09_01870	AZI09_01870 arginine-ornithine antiporter					-0.0212072	0.973
AZI09_01875	AZI09_01875 aminotransferase	-0.625017	0.00421848	-0.551647	0.021696	-0.52624	0.0171495
AZI09_01880	AZI09_01880 carbamate kinase	-0.7712	0.000110746	-0.540037	0.0252373	-0.597831	0.00537006
AZI09_01885	AZI09_01885 arginine deiminase	0.340681	0.180858	0.165734	0.554986	0.183883	0.465143
AZI09_01890	AZI09_01890 hypothetical protein	-0.355089	0.161924	-0.83307	6.15348e-05	-0.432773	0.0728366
AZI09_01895	AZI09_01895 transglycosylase	-0.337061	0.171377	-0.0985679	0.716474	-0.0915157	0.709439
AZI09_01910	AZI09_01910 asparagine--tRNA ligase	-0.479798	0.037628	-0.588304	0.0129878	-0.557432	0.0106634
AZI09_01930	AZI09_01930 hypothetical protein	-0.636203	0.035348	-0.598406	0.0676062	-0.485748	0.109378
AZI09_01935	AZI09_01935 alkaline-shock protein	-0.569276	0.010959	-0.902621	7.14751e-07	-0.646631	0.00206319
AZI09_01940	AZI09_01940 alkaline-shock protein	-0.3945	0.0946365	-0.780933	0.000215311	-0.492597	0.0273435
AZI09_01950	AZI09_01950 oxidoreductase	0.172567	0.4799	0.51311	0.0351683	0.407233	0.0747319
AZI09_01955	AZI09_01955 hypothetical protein	0.771165	0.000110876	0.767894	0.000318812	0.752324	0.000129999
AZI09_01960	AZI09_01960 type I methionyl aminopeptidase	0.089907	0.714341	-0.368044	0.146085	0.0304325	0.898652
AZI09_01965	AZI09_01965 haloacid dehalogenase	0.677563	0.0014355	0.094031	0.719621	0.38641	0.0923932
AZI09_01980	AZI09_01980 glutathione peroxidase	-0.26483	0.566009	0.227779	0.66424	-0.798427	0.0313291
AZI09_01985	AZI09_01985 serine hydrolase	-0.343778	0.192323	-0.545965	0.035253	-0.320534	0.209715
AZI09_01990	AZI09_01990 GntR family transcriptional regulator	0.0893899	0.715918	-0.266542	0.301073	-0.101336	0.670761
AZI09_01995	AZI09_01995 ABC transporter ATP-binding protein	-0.46622	0.0442175	-0.508931	0.0369448	-0.483376	0.0308385
AZI09_02015	AZI09_02015 MarR family transcriptional regulator	-0.524563	0.226758	-0.413363	0.415271	-0.442076	0.320641
AZI09_02020	AZI09_02020 multidrug ABC transporter permease	-0.802111	0.00297512	-0.587531	0.0573438	-0.59701	0.0404113
AZI09_02025	AZI09_02025 pyroglutamyl-peptidase I	-0.564683	0.0181939	-0.47832	0.0609102	-0.426419	0.077624
AZI09_02035	AZI09_02035 phospholipid phosphatase	0.273784	0.256703	-0.184448	0.478518	0.108408	0.64915
AZI09_02040	AZI09_02040 peptide deformylase	-0.292214	0.239331	-0.427859	0.0982833	-0.292401	0.224446
AZI09_02055	AZI09_02055 cobalt ABC transporter ATP-binding protein	-0.279829	0.543326	-0.169488	0.716383	-0.0152775	0.971359
AZI09_02100	AZI09_02100 2,5-diketo-D-gluconic acid reductase	0.763047	0.000144694	0.735177	0.000772324	0.66799	0.0012873
AZI09_02105	AZI09_02105 S-layer protein	0.650702	0.00255316	0.705455	0.00155808	0.582409	0.00704911
AZI09_02115	AZI09_02115 TetR family transcriptional regulator	-0.157364	0.519967	-0.332989	0.191545	-0.129277	0.586987
AZI09_02125	AZI09_02125 LytTR family transcriptional regulator	0.815098	3.77678e-05	0.612719	0.00892318	0.686252	0.00117679
AZI09_02130	AZI09_02130 4-carboxymuconolactone decarboxylase	0.178889	0.463703	-0.158748	0.542818	0.286234	0.221158
AZI09_02135	AZI09_02135 endoglucanase	-0.553451	0.254587	0.21779	0.678481	-0.834652	0.0387498
AZI09_02140	AZI09_02140 1,4-beta-N-acetylmuramidase	0.194817	0.424153	0.358307	0.157886	0.137296	0.563794
AZI09_02145	AZI09_02145 hypothetical protein	0.442609	0.0577376	0.704121	0.00160482	0.447291	0.0479941
AZI09_02150	AZI09_02150 3-methyladenine DNA glycosylase	-0.517576	0.033343	-0.728641	0.00206215	-0.501917	0.0338027
AZI09_02155	AZI09_02155 exonuclease sbcCD subunit D	-0.721081	0.00108897	-0.584645	0.0220775	-0.607079	0.00754571
AZI09_02160	AZI09_02160 DNA repair ATPase	-0.690058	0.00107646	-0.844668	1.99092e-05	-0.646413	0.00207276
AZI09_02165	AZI09_02165 penicillin acylase	0.895114	2.28532e-07	0.696034	0.00191345	0.765053	8.50771e-05
AZI09_02170	AZI09_02170 glycosyl hydrolase	0.64675	0.00276626	0.252403	0.328389	0.367597	0.110823
AZI09_02175	AZI09_02175 peptide ABC transporter substrate-binding protein	-0.551801	0.0143108	-0.282343	0.272209	-0.500545	0.0245878
AZI09_02185	AZI09_02185 metal ABC transporter substrate-binding protein	-0.402455	0.0875851	-0.488364	0.0467002	-0.539855	0.0140124
AZI09_02190	AZI09_02190 methionine ABC transporter ATP-binding protein	-0.661419	0.00204264	-0.65202	0.00456346	-0.732681	0.000238732
AZI09_02195	AZI09_02195 methionine ABC transporter permease	-0.656762	0.00781839	-0.832383	0.000220836	-0.690547	0.00306234
AZI09_02205	AZI09_02205 hypothetical protein	0.765757	0.000544064	0.812814	0.000731021	0.868815	1.2586e-05
AZI09_02210	AZI09_02210 aldo/keto reductase	0.787236	6.33536e-05	0.531945	0.0279587	0.584082	0.00684849
AZI09_02215	AZI09_02215 glycine cleavage system protein H	-0.00648125	0.978992	-0.653397	0.00445009	-0.258632	0.270883
AZI09_02220	AZI09_02220 lipoate--protein ligase	0.571534	0.0105767	0.585351	0.013565	0.58086	0.00723925
AZI09_02225	AZI09_02225 hypothetical protein	-0.976942	0.000791374	-0.965153	0.00180036	-0.0835447	0.858665
AZI09_02235	AZI09_02235 peptide ABC transporter substrate-binding protein	0.676	0.00148674	0.6031	0.0103812	0.548404	0.0122914
AZI09_02240	AZI09_02240 A/G-specific adenine glycosylase	-0.876842	8.32274e-05	-0.930449	1.13959e-05	-0.759975	0.00160889
AZI09_02245	AZI09_02245 hypothetical protein	0.886641	0.00333911	0.442039	0.320686	0.869635	0.00501146
AZI09_02250	AZI09_02250 esterase	0.411016	0.238015	0.108979	0.749759	0.287764	0.390849
AZI09_02255	AZI09_02255 cold-shock protein	-0.423931	0.0704766	-0.430559	0.0844808	-0.320671	0.168057
AZI09_02265	AZI09_02265 hypothetical protein	0.338541	0.156262	0.19076	0.463321	0.123634	0.603548
AZI09_02275	AZI09_02275 NADPH:quinone reductase	-0.830957	1.05134e-05	-0.796378	0.000130599	-0.785743	4.0286e-05
AZI09_02285	AZI09_02285 bifunctional hydroxymethylpyrimidine kinase/phosphomethylpyrimidine kinase	0.469589	0.0425061	0.454566	0.0667791	0.485015	0.030193
AZI09_02295	AZI09_02295 cytosine deaminase	0.0879346	0.720365	0.478264	0.0521467	0.250202	0.287361
AZI09_02300	AZI09_02300 hypothetical protein	0.664	0.00193328	0.418578	0.0944857	0.430451	0.0581523
AZI09_02305	AZI09_02305 ribonuclease	-0.54835	0.0150605	-0.871068	5.3354e-06	-0.640029	0.00237031
AZI09_02315	AZI09_02315 galactoside O-acetyltransferase	0.780032	8.18794e-05	0.542315	0.0245092	0.631375	0.0028299
AZI09_02325	AZI09_02325 universal stress protein UspA	0.724007	0.000457004	0.654546	0.0043572	0.594902	0.00566064
AZI09_02335	AZI09_02335 hypothetical protein	0.765935	0.000131775	0.35818	0.158044	0.524147	0.0176781
AZI09_02340	AZI09_02340 3-methyladenine DNA glycosylase	0.858996	2.48809e-06	0.651699	0.00459017	0.712671	0.000421451
AZI09_02345	AZI09_02345 XRE family transcriptional regulator	0.488145	0.127671	0.325371	0.328881	0.43359	0.159081
AZI09_02350	AZI09_02350 bifunctional demethylmenaquinone methyltransferase/2-methoxy-6-polyprenyl-1,4-benzoquinol methylase	-0.420055	0.152989	-0.52098	0.100325	-0.434005	0.121018
AZI09_02355	AZI09_02355 type I methionyl aminopeptidase	0.692426	0.00101772	0.655989	0.00424284	0.581234	0.00719298
AZI09_02365	AZI09_02365 RNA-binding protein	-0.494794	0.25894	-0.650048	0.162271	-0.4222	0.345386
AZI09_02370	AZI09_02370 2-deoxy-D-gluconate 3-dehydrogenase	-0.291133	0.484187	-0.544515	0.206312	-0.394531	0.333433
AZI09_02375	AZI09_02375 quinate/shikimate dehydrogenase	0.556833	0.0202449	0.500573	0.0573669	0.458871	0.0554348
AZI09_02385	AZI09_02385 hypothetical protein	-0.728825	0.0167955	-0.835342	0.00262306	-0.858353	0.000720047
AZI09_02390	AZI09_02390 phosphoenolpyruvate carboxykinase	0.0514216	0.8344	0.0995613	0.703811	0.106261	0.655684
AZI09_02395	AZI09_02395 electron transfer flavoprotein subunit alpha	-0.11523	0.638537	-0.493764	0.04397	-0.284922	0.223376
AZI09_02400	AZI09_02400 electron transfer flavoprotein subunit beta	0.202055	0.406791	-0.28022	0.275985	-0.165645	0.485219
AZI09_02405	AZI09_02405 acyl-CoA dehydrogenase	-0.435957	0.0620575	-0.846823	1.80465e-05	-0.472809	0.0352644
AZI09_02410	AZI09_02410 galactose mutarotase	0.762222	0.000148578	0.512679	0.0353487	0.58137	0.00717611
AZI09_02415	AZI09_02415 phosphoglucomutase	0.766981	0.000127347	0.336058	0.187232	0.524164	0.0176738
AZI09_02430	AZI09_02430 galactokinase	-0.139469	0.569048	-0.275809	0.283932	-0.292072	0.211465
AZI09_02435	AZI09_02435 UDP-glucose 4-epimerase GalE	0.400741	0.089071	0.0547432	0.834702	0.147401	0.535156
AZI09_02440	AZI09_02440 galactose-1-phosphate uridylyltransferase	-0.507387	0.0265902	-0.544746	0.0237507	-0.463202	0.0397035
AZI09_02445	AZI09_02445 LacI family transcriptional regulator	0.10673	0.663644	-0.236616	0.360526	0.00332953	0.988885
AZI09_02460	AZI09_02460 ribonucleoside-triphosphate reductase, adenosylcobalamin-dependent	-0.735946	0.000328258	-0.887789	1.97978e-06	-0.810719	1.45647e-05
AZI09_02465	AZI09_02465 ATP:cob(I)alamin adenosyltransferase	0.579692	0.00928363	0.406408	0.105491	0.446902	0.0482124
AZI09_02475	AZI09_02475 transcriptional regulator	0.584411	0.0281808	0.380998	0.247662	0.496925	0.0706508
AZI09_02480	AZI09_02480 hypothetical protein	-0.33924	0.155354	-0.553326	0.0212175	-0.487314	0.0293052
AZI09_02485	AZI09_02485 universal stress protein	-0.21667	0.372941	-0.0453161	0.862888	-0.0813725	0.733071
AZI09_02505	AZI09_02505 N-acetylmuramoyl-L-alanine amidase	0.304768	0.204545	0.275975	0.283631	0.166957	0.481719
AZI09_02510	AZI09_02510 transcriptional repressor	0.625588	0.00723305	0.605249	0.0218198	0.727438	0.00093502
AZI09_02515	AZI09_02515 hypothetical protein	0.633385	0.00477371	0.85858	2.06992e-05	0.572607	0.0103987
AZI09_02520	AZI09_02520 hypothetical protein	0.835784	0.000196809	0.67028	0.0121749	0.776398	0.000664684
AZI09_02535	AZI09_02535 6-phosphogluconolactonase	0.51732	0.0233079	0.586594	0.0133195	0.461136	0.0407124
AZI09_02555	AZI09_02555 PTS sugar transporter	0.336339	0.159145	0.147808	0.571304	0.160944	0.497862
AZI09_02560	AZI09_02560 hypothetical protein	0.0320316	0.913438	-0.0215719	0.94165	0.0909899	0.747074
AZI09_02565	AZI09_02565 hypothetical protein	0.442176	0.0580122	0.568591	0.0172356	0.486575	0.0295886
AZI09_02590	AZI09_02590 spermidine/putrescine ABC transporter substrate-binding protein	-0.688609	0.00111379	-0.579106	0.0148523	-0.686331	0.000832922
AZI09_02605	AZI09_02605 spermidine/putrescine ABC transporter ATP-binding protein	-0.786919	6.40852e-05	-0.741752	0.000653217	-0.713035	0.000417281
AZI09_02655	AZI09_02655 Crp/Fnr family transcriptional regulator	-0.421463	0.225101	-0.612164	0.059949	-0.565579	0.0697715
AZI09_02660	AZI09_02660 glutamate decarboxylase	0.703051	0.000786162	0.387965	0.123858	0.511353	0.0211987
AZI09_02665	AZI09_02665 hypothetical protein	-0.271081	0.603339	-0.545804	0.3413	-0.411588	0.417481
AZI09_02670	AZI09_02670 hypothetical protein	-0.00717324	0.987823	-0.498511	0.254814	0.000187203	0.999649
AZI09_02675	AZI09_02675 glyoxal reductase	0.232523	0.338087	0.476981	0.0528713	0.301025	0.197152
AZI09_02680	AZI09_02680 fatty acid-binding protein DegV	0.638821	0.0103615	0.366798	0.197048	0.49864	0.0492941
AZI09_02695	AZI09_02695 ABC transporter permease	-0.107584	0.661107	-0.0213631	0.935139	0.00393713	0.986857
AZI09_02700	AZI09_02700 sodium ABC transporter ATP-binding protein	0.152699	0.53257	0.228392	0.377942	-0.097775	0.681738
AZI09_02710	AZI09_02710 L-asparaginase	-0.372817	0.410138	0.240191	0.697146	-0.446563	0.315163
AZI09_02715	AZI09_02715 hypothetical protein			-0.99413	0.000539372	-0.724242	0.166453
AZI09_02730	AZI09_02730 hypothetical protein	0.537875	0.0175305	0.281858	0.273068	0.436185	0.0545258
AZI09_02740	AZI09_02740 thiaminase II	-0.582363	0.0773092	-0.478586	0.19248	-0.222851	0.510118
AZI09_02750	AZI09_02750 ABC transporter ATP-binding protein	-0.868758	5.52764e-05	-0.765005	0.00374477	-0.648968	0.0088546
AZI09_02760	AZI09_02760 D-alanyl-D-alanine carboxypeptidase	-0.743472	0.000405847	-0.338365	0.184032	-0.547999	0.0151385
AZI09_02765	AZI09_02765 D-alanyl-D-alanine carboxypeptidase	0.316232	0.18717	0.476821	0.0529621	0.269994	0.249632
AZI09_02770	AZI09_02770 chloramphenicol acetyltransferase CAT	-0.0402683	0.886697	-0.2631	0.363452	-0.284967	0.284716
AZI09_02780	AZI09_02780 transcriptional regulator	-0.831645	1.88574e-05	-0.724289	0.0015086	-0.762555	0.000146998
AZI09_02785	AZI09_02785 hypothetical protein	0.486273	0.0347662	0.383702	0.128402	0.403593	0.0776211
AZI09_02795	AZI09_02795 acyltransferase	0.307433	0.246739	-0.0611225	0.842765	0.400029	0.12472
AZI09_02800	AZI09_02800 hydrolase	-0.343112	0.150393	-0.0318398	0.903446	-0.0951812	0.689773
AZI09_02805	AZI09_02805 hypothetical protein	0.608549	0.00569407	0.52307	0.0311983	0.678493	0.00100689
AZI09_02810	AZI09_02810 hypothetical protein	-0.673272	0.0116552	-0.49021	0.105678	-0.502549	0.0670315
AZI09_02815	AZI09_02815 nucleoside hydrolase	-0.797914	4.2531e-05	-0.499105	0.0413899	-0.517176	0.0195331
AZI09_02820	AZI09_02820 hypothetical protein	-0.155227	0.803156			-0.149371	0.810525
AZI09_02830	AZI09_02830 ferredoxin--NADP(+) reductase	-0.356223	0.192502	-0.0455325	0.877167	-0.17453	0.517968
AZI09_02835	AZI09_02835 alkaline phosphatase	0.300431	0.241328	0.0700047	0.804205	0.0651027	0.803947
AZI09_02840	AZI09_02840 fructose-2,6-bisphosphatase	-0.419324	0.0739173	0.0515489	0.844233	-0.169079	0.476085
AZI09_02845	AZI09_02845 GNAT family N-acetyltransferase	0.426486	0.0686206	0.0511206	0.845512	0.177851	0.453152
AZI09_02855	AZI09_02855 transcriptional regulator	-0.849085	0.000944342	-0.973437	2.10932e-06	-0.655042	0.0207807
AZI09_02880	AZI09_02880 PadR family transcriptional regulator	0.301637	0.256219	0.337835	0.218125	0.502042	0.040021
AZI09_02890	AZI09_02890 multidrug RND transporter	-0.751885	0.000205268	-0.514709	0.0345063	-0.672477	0.00116037
AZI09_02900	AZI09_02900 diacetyl reductase	0.537271	0.0176821	0.469175	0.0574428	0.45458	0.0440455
AZI09_02905	AZI09_02905 choloylglycine hydrolase	0.397055	0.0923276	0.00276332	0.991602	0.179178	0.449731
AZI09_02910	AZI09_02910 hypothetical protein	0.162333	0.519856	-0.192473	0.475127	-0.142944	0.559362
AZI09_02915	AZI09_02915 N-acetylmuramidase	-0.735753	0.00414719	-0.792986	0.00209035	-0.765072	0.00143159
AZI09_02920	AZI09_02920 penicillin-binding protein	-0.0973546	0.691741	0.0446686	0.86483	-0.180345	0.446737
AZI09_02930	AZI09_02930 oxidoreductase	0.704095	0.000766019	0.473548	0.0548472	0.578444	0.00754401
AZI09_02940	AZI09_02940 ABC transporter ATP-binding protein	-0.174412	0.503174	-0.399901	0.139702	0.0315406	0.901126
AZI09_02950	AZI09_02950 peptide ABC transporter substrate-binding protein	0.880497	6.57992e-07	0.631979	0.00649499	0.688036	0.000798657
AZI09_02955	AZI09_02955 fatty acid-binding protein DegV	0.612349	0.00532091	0.340532	0.181061	0.390405	0.0887878
AZI09_02960	AZI09_02960 ABC transporter substrate-binding protein	0.39744	0.159366	0.579649	0.0378636	0.455996	0.0875728
AZI09_02980	AZI09_02980 glyoxalase	0.14308	0.674714	-0.0929544	0.79841	-0.0439307	0.892167
AZI09_02985	AZI09_02985 ABC transporter ATP-binding protein	-0.371549	0.117283	-0.449957	0.0699438	-0.39362	0.0859626
AZI09_02990	AZI09_02990 cell surface protein	-0.184881	0.448608	-0.412835	0.0995715	-0.0413684	0.862521
AZI09_02995	AZI09_02995 prolyl aminopeptidase	0.811848	2.438e-05	0.648837	0.00483442	0.691793	0.000727329
AZI09_03000	AZI09_03000 Xaa-Pro dipeptidyl-peptidase	0.744362	0.000257255	0.57708	0.01529	0.609295	0.00434823
AZI09_03010	AZI09_03010 NUDIX hydrolase	0.48664	0.0405619	0.410335	0.114415	0.433543	0.0636833
AZI09_03015	AZI09_03015 guanylate kinase	-0.91718	0.000186077	-0.617482	0.0764275	-0.493195	0.123188
AZI09_03020	AZI09_03020 transcriptional repressor	0.667908	0.00177704	0.502763	0.0396899	0.581734	0.00713144
AZI09_03030	AZI09_03030 hypothetical protein	-0.691974	0.00102873	-0.833206	3.27852e-05	-0.713973	0.000406722
AZI09_03035	AZI09_03035 amino acid ABC transporter ATP-binding protein	0.709854	0.000662541	0.589524	0.0127551	0.496656	0.0259073
AZI09_03040	AZI09_03040 glutamine ABC transporter substrate-binding protein	0.186992	0.443354	0.667326	0.00342625	0.250046	0.287672
AZI09_03045	AZI09_03045 glutamine ABC transporter permease	-0.228451	0.346851	-0.368194	0.145908	-0.418171	0.0665316
AZI09_03055	AZI09_03055 GTPase HflX	-0.0569216	0.816959	-0.193531	0.456725	-0.131231	0.5813
AZI09_03060	AZI09_03060 peptide ABC transporter substrate-binding protein	0.72296	0.000470079	0.617663	0.0082402	0.562446	0.00983798
AZI09_03065	AZI09_03065 peptide ABC transporter substrate-binding protein	0.70041	0.00083911	0.580198	0.0146206	0.551624	0.0116891
AZI09_03070	AZI09_03070 peptide ABC transporter permease	0.68052	0.00264178	0.463249	0.0820233	0.398195	0.101709
AZI09_03075	AZI09_03075 peptide ABC transporter permease	0.491782	0.0324665	0.496609	0.0425811	0.402116	0.0788169
AZI09_03080	AZI09_03080 peptide ABC transporter ATP-binding protein	0.704243	0.000763201	0.502157	0.0399681	0.489364	0.0285311
AZI09_03085	AZI09_03085 peptide ABC transporter substrate-binding protein	0.755761	0.000182168	0.519213	0.0326927	0.577137	0.00771328
AZI09_03090	AZI09_03090 fructose-2,6-bisphosphatase	-0.416128	0.0763765	0.0143728	0.956338	-0.144817	0.542416
AZI09_03095	AZI09_03095 potassium transporter	0.729976	0.000388145	0.47544	0.0537518	0.51398	0.0204336
AZI09_03100	AZI09_03100 ATP-dependent DNA helicase	-0.569208	0.0109709	-0.586505	0.0133371	-0.513344	0.0206169
AZI09_03105	AZI09_03105 type I pantothenate kinase					0.166845	0.788556
AZI09_03115	AZI09_03115 glutamine-hydrolyzing GMP synthase	-0.428138	0.06744	-0.399492	0.112136	-0.353168	0.126654
AZI09_03125	AZI09_03125 alpha-galactosidase	0.735409	0.000333303	0.714806	0.00126088	0.624485	0.00324682
AZI09_03130	AZI09_03130 Fe-S cluster biosynthesis protein	-0.126387	0.617266	-0.416139	0.0966225	-0.360739	0.12919
AZI09_03135	AZI09_03135 peptidase	0.805828	3.11736e-05	0.561537	0.0189954	0.624921	0.00321902
AZI09_03145	AZI09_03145 peptidase U34	0.68332	0.00125934	0.718935	0.00114544	0.605341	0.00468077
AZI09_03150	AZI09_03150 diguanylate cyclase	0.322933	0.177487	0.156703	0.548092	0.215722	0.361011
AZI09_03155	AZI09_03155 Rrf2 family transcriptional regulator	0.454929	0.0665341	0.269423	0.312931	0.252885	0.31132
AZI09_03160	AZI09_03160 ATP-dependent DNA helicase RecQ	0.469031	0.348045	0.543733	0.264777	0.425014	0.341835
AZI09_03175	AZI09_03175 alpha-N-arabinofuranosidase	-0.0500981	0.853816	-0.501176	0.0810337	-0.0501784	0.853584
AZI09_03180	AZI09_03180 transcriptional regulator	-0.99417	5.08783e-05	-0.900282	0.00571195	-0.871651	0.0105657
AZI09_03185	AZI09_03185 maltose O-acetyltransferase			-0.566744	0.319144	-0.201258	0.745491
AZI09_03190	AZI09_03190 GntR family transcriptional regulator	-0.484808	0.0353984	-0.54484	0.0237216	-0.4596	0.0414754
AZI09_03195	AZI09_03195 MFS transporter	-0.87387	0.0527435	-0.973117	0.00526966	0.459574	0.359172
AZI09_03200	AZI09_03200 ATPase	0.587381	0.0347901	0.662576	0.0188782	0.542489	0.0450381
AZI09_03210	AZI09_03210 L-arabinose isomerase	0.710337	0.000654433	0.904454	6.2317e-07	0.722996	0.000316204
AZI09_03225	AZI09_03225 glycine cleavage system H protein (lipoate-binding)	-0.261237	0.28001	-0.601063	0.0107131	-0.337723	0.145314
AZI09_03230	AZI09_03230 RNA pseudouridine synthase	-0.495881	0.0308339	-0.810638	7.92015e-05	-0.484667	0.030329
AZI09_03245	AZI09_03245 GNAT family N-acetyltransferase	0.0687552	0.779722	-0.231021	0.372325	-0.0297864	0.900794
AZI09_03250	AZI09_03250 hypothetical protein	-0.631197	0.00375329	-0.585025	0.0136299	-0.447501	0.0478765
AZI09_03275	AZI09_03275 transcriptional regulator	-0.368225	0.329531	-0.128853	0.761062	0.0396297	0.913446
AZI09_03280	AZI09_03280 DUF4811 domain-containing protein	0.0570627	0.822058	0.252687	0.345065	0.170086	0.486333
AZI09_03285	AZI09_03285 multidrug transporter	0.161288	0.509479	0.211165	0.41589	0.0640168	0.788597
AZI09_03290	AZI09_03290 transcriptional regulator	0.380952	0.161238	0.211994	0.466866	0.564271	0.0227909
AZI09_03295	AZI09_03295 GNAT family N-acetyltransferase	-0.736872	0.00968289	-0.555462	0.0760643	-0.452477	0.139684
AZI09_03305	AZI09_03305 Cro/Cl family transcriptional regulator	0.705756	0.000734865	0.266224	0.301673	0.360876	0.118009
AZI09_03310	AZI09_03310 hypothetical protein	0.412786	0.489757			0.335087	0.581478
AZI09_03325	AZI09_03325 esterase	-0.289591	0.229139	0.104509	0.689764	-0.0394908	0.868708
AZI09_03330	AZI09_03330 GNAT family N-acetyltransferase	0.289677	0.276479	0.0259095	0.926971	0.210381	0.417662
AZI09_03340	AZI09_03340 deoxyadenosine kinase	-0.783623	7.21384e-05	-0.811206	7.75749e-05	-0.729277	0.000263867
AZI09_03345	AZI09_03345 serine--tRNA ligase	-0.408799	0.0822444	-0.441385	0.0761214	-0.389001	0.0900434
AZI09_03390	AZI09_03390 CtsR family transcriptional regulator	0.459519	0.0477786	0.318787	0.21235	0.226151	0.337681
AZI09_03395	AZI09_03395 ATP-dependent Clp protease ATP-binding subunit ClpC	-0.775105	9.70629e-05	-0.820231	5.52483e-05	-0.752833	0.000127876
AZI09_03400	AZI09_03400 TetR family transcriptional regulator	-0.456616	0.0493879	-0.673121	0.00306119	-0.314207	0.177285
AZI09_03405	AZI09_03405 DNA-directed RNA polymerase subunit beta	-0.48586	0.0349435	-0.582268	0.014189	-0.482501	0.0311876
AZI09_03410	AZI09_03410 DNA-directed RNA polymerase subunit beta	-0.38243	0.10611	-0.528619	0.0291408	-0.441626	0.051246
AZI09_03420	AZI09_03420 30S ribosomal protein S12	-0.416657	0.075965	-0.429661	0.0852028	-0.381465	0.0970021
AZI09_03425	AZI09_03425 30S ribosomal protein S7	-0.39455	0.0945907	-0.449023	0.0705988	-0.33027	0.154973
AZI09_03430	AZI09_03430 translation elongation factor G	-0.555693	0.0135013	-0.296016	0.248653	-0.341213	0.140939
AZI09_03440	AZI09_03440 30S ribosomal protein S10	-0.421214	0.0724914	-0.620588	0.00785624	-0.496778	0.025865
AZI09_03445	AZI09_03445 50S ribosomal protein L3	-0.385287	0.103308	-0.473244	0.0550246	-0.361236	0.117616
AZI09_03450	AZI09_03450 50S ribosomal protein L4	-0.796067	4.56409e-05	-0.634431	0.00622847	-0.597887	0.00536466
AZI09_03455	AZI09_03455 50S ribosomal protein L23	-0.907908	7.90989e-08	-0.482628	0.0497384	-0.6552	0.00171479
AZI09_03460	AZI09_03460 50S ribosomal protein L2	-0.500106	0.0292184	-0.540963	0.0249392	-0.47161	0.0357963
AZI09_03465	AZI09_03465 30S ribosomal protein S19	0.149735	0.540647	0.123211	0.637555	0.142823	0.548048
AZI09_03470	AZI09_03470 50S ribosomal protein L22	-0.754409	0.000189963	-0.471109	0.0562837	-0.49732	0.0256783
AZI09_03475	AZI09_03475 30S ribosomal protein S3	-0.641373	0.00307972	-0.441544	0.0760037	-0.490938	0.0279479
AZI09_03480	AZI09_03480 50S ribosomal protein L16	-0.659596	0.0021229	-0.745136	0.000598112	-0.694325	0.000682349
AZI09_03485	AZI09_03485 50S ribosomal protein L29	-0.90685	8.68446e-08	-0.776123	0.000249593	-0.769213	7.36519e-05
AZI09_03490	AZI09_03490 30S ribosomal protein S17	0.130919	0.593183	-0.096296	0.713132	0.00325368	0.989138
AZI09_03495	AZI09_03495 50S ribosomal protein L14	-0.289006	0.230122	-0.476202	0.0533151	-0.321566	0.166807
AZI09_03500	AZI09_03500 50S ribosomal protein L24	-0.708267	0.000689809	-0.6755	0.00292083	-0.650755	0.00188876
AZI09_03505	AZI09_03505 50S ribosomal protein L5	-0.688474	0.00111731	-0.618563	0.00812051	-0.583977	0.00686092
AZI09_03510	AZI09_03510 30S ribosomal protein S8	-0.256334	0.289459	-0.358842	0.157221	-0.256507	0.274981
AZI09_03515	AZI09_03515 50S ribosomal protein L6	-0.579681	0.00928531	-0.617718	0.00823281	-0.578546	0.00753098
AZI09_03520	AZI09_03520 50S ribosomal protein L18	-0.302677	0.207824	-0.315445	0.21745	-0.277241	0.23665
AZI09_03525	AZI09_03525 30S ribosomal protein S5	0.0584327	0.812181	-0.314745	0.218527	-0.0471545	0.843505
AZI09_03530	AZI09_03530 50S ribosomal protein L30	-0.560909	0.0124744	-0.554663	0.0208426	-0.432842	0.0566183
AZI09_03535	AZI09_03535 50S ribosomal protein L15	-0.604045	0.00616385	-0.649045	0.0048163	-0.557589	0.0106368
AZI09_03540	AZI09_03540 preprotein translocase subunit SecY	-0.457907	0.0486671	-0.299672	0.242579	-0.57375	0.00816625
AZI09_03545	AZI09_03545 adenylate kinase	-0.652279	0.00247201	-0.716003	0.00122648	-0.547282	0.0125068
AZI09_03550	AZI09_03550 translation initiation factor IF-1	-0.135611	0.579886	-0.125041	0.632528	-0.311905	0.180652
AZI09_03555	AZI09_03555 50S ribosomal protein L36	0.172813	0.479266	0.069676	0.790454	0.285355	0.222643
AZI09_03560	AZI09_03560 30S ribosomal protein S13	-0.181174	0.457916	-0.413156	0.0992816	-0.220886	0.349345
AZI09_03565	AZI09_03565 30S ribosomal protein S11	-0.640205	0.00315152	-0.449734	0.0700998	-0.452579	0.045104
AZI09_03570	AZI09_03570 DNA-directed RNA polymerase subunit alpha	-0.358209	0.132096	-0.438839	0.0780304	-0.222631	0.345454
AZI09_03575	AZI09_03575 50S ribosomal protein L17	-0.718653	0.000527275	-0.688124	0.00226082	-0.646665	0.00206172
AZI09_03585	AZI09_03585 energy-coupling factor ABC transporter ATP-binding protein	-0.605464	0.00601254	-0.904274	6.31707e-07	-0.6635	0.00142576
AZI09_03590	AZI09_03590 cobalt ABC transporter ATP-binding protein	-0.580393	0.00917889	-0.533466	0.0274306	-0.645404	0.00211761
AZI09_03595	AZI09_03595 tRNA pseudouridine(38-40) synthase TruA	-0.135802	0.579347	-0.492119	0.0447884	-0.280477	0.230997
AZI09_03600	AZI09_03600 50S ribosomal protein L13	-0.454403	0.0506421	-0.586997	0.0132408	-0.39763	0.0825331
AZI09_03605	AZI09_03605 30S ribosomal protein S9	-0.445358	0.0560204	-0.471965	0.0557765	-0.417711	0.0668619
AZI09_03620	AZI09_03620 potassium transporter Trk	0.859539	2.41247e-06	0.84274	2.17103e-05	0.798514	2.43662e-05
AZI09_03625	AZI09_03625 aspartate--ammonia ligase	-0.017518	0.943254	-0.0646347	0.805331	0.0948939	0.690665
AZI09_03635	AZI09_03635 lipoate--protein ligase	0.754875	0.000187241	0.441924	0.0757217	0.525008	0.0174591
AZI09_03710	AZI09_03710 hypothetical protein	-0.236378	0.609828	0.0649362	0.889993	-0.243717	0.560803
AZI09_03720	AZI09_03720 UDP-N-acetylglucosamine 2-epimerase	0.308107	0.199379	-0.18878	0.468062	0.0741149	0.756152
AZI09_03725	AZI09_03725 dTDP-glucose 4,6-dehydratase	-0.596479	0.118562	-0.740181	0.0571272	-0.568961	0.109867
AZI09_03730	AZI09_03730 phosphoglycerate dehydrogenase	0.62846	0.00395375	0.369539	0.144329	0.390876	0.0883698
AZI09_03735	AZI09_03735 cytochrome D ubiquinol oxidase subunit I	-0.84442	0.00107535	-0.715127	0.0200848	-0.593722	0.0418166
AZI09_03745	AZI09_03745 thiol reductant ABC exporter subunit CydD	-0.265249	0.27242	-0.279665	0.276976	-0.48417	0.0305246
AZI09_03750	AZI09_03750 thiol reductant ABC exporter subunit CydC	0.0736754	0.764369	-0.134268	0.607412	0.00185774	0.993798
AZI09_03755	AZI09_03755 geranylgeranyl pyrophosphate synthase	-0.614118	0.00515415	-0.551371	0.0217753	-0.388954	0.0900853
AZI09_03765	AZI09_03765 xanthine phosphoribosyltransferase	-0.418164	0.0748032	-0.674272	0.00299262	-0.566841	0.00915769
AZI09_03770	AZI09_03770 phosphoribosylaminoimidazole carboxylase	-0.332114	0.164778	-0.454706	0.0666845	-0.168476	0.477683
AZI09_03775	AZI09_03775 ATP-dependent DNA helicase PcrA	-0.682608	0.00128009	-0.874899	4.3048e-06	-0.727623	0.000276873
AZI09_03780	AZI09_03780 DNA ligase (NAD(+)) LigA	-0.13839	0.57207	-0.236201	0.361394	-0.183303	0.439189
AZI09_03785	AZI09_03785 CamS family sex pheromone protein	-0.374127	0.114564	-0.122867	0.638502	-0.383995	0.0946238
AZI09_03790	AZI09_03790 asparaginyl/glutamyl-tRNA amidotransferase subunit C	-0.290552	0.227526	-0.288295	0.261792	-0.324005	0.16343
AZI09_03795	AZI09_03795 aspartyl/glutamyl-tRNA amidotransferase subunit A	-0.0557303	0.82073	-0.467455	0.0584881	-0.228929	0.331621
AZI09_03800	AZI09_03800 aspartyl/glutamyl-tRNA amidotransferase subunit B	-0.802857	3.50854e-05	-0.594094	0.0119124	-0.531756	0.0158171
AZI09_03805	AZI09_03805 diacylglycerol kinase	-0.312264	0.193068	-0.627918	0.00695662	-0.428006	0.0597531
AZI09_03810	AZI09_03810 23S rRNA (uracil-5-)-methyltransferase RumA	-0.415367	0.0769708	-0.607079	0.00975671	-0.534934	0.015088
AZI09_03815	AZI09_03815 ethanolamine utilization protein EutP	0.0149669	0.951508	-0.017016	0.948318	-0.0944844	0.691937
AZI09_03825	AZI09_03825 AraC family transcriptional regulator	-0.426717	0.0684544	-0.907245	5.03114e-07	-0.525358	0.0173706
AZI09_03830	AZI09_03830 ethanolamine utilization protein EutM	0.238619	0.325208	0.469334	0.057347	0.352376	0.127568
AZI09_03835	AZI09_03835 microcompartment protein PduB	0.4455	0.0559327	0.770799	0.000292752	0.551914	0.0116361
AZI09_03840	AZI09_03840 propanediol dehydratase	0.688719	0.00111091	0.515366	0.0342372	0.583019	0.00697544
AZI09_03845	AZI09_03845 propanediol dehydratase	0.766822	0.000128014	0.489429	0.0461517	0.569902	0.00870698
AZI09_03850	AZI09_03850 propanediol dehydratase	0.791076	5.50388e-05	0.50257	0.0397784	0.574423	0.0080745
AZI09_03855	AZI09_03855 diol dehydratase reactivase subunit alpha	0.863344	1.93632e-06	0.597082	0.0113859	0.687439	0.000810515
AZI09_03860	AZI09_03860 propanediol dehydratase	0.81657	1.99827e-05	0.516403	0.0338154	0.619323	0.00359155
AZI09_03865	AZI09_03865 propanediol utilization protein	0.704679	0.00335198	0.487439	0.0911076	0.579957	0.0185256
AZI09_03870	AZI09_03870 ethanolamine utilization protein EutM	0.64968	0.00260692	0.61536	0.00855289	0.610643	0.00423947
AZI09_03875	AZI09_03875 propanediol utilization protein	0.805487	3.16025e-05	0.522625	0.0313681	0.574198	0.00810509
AZI09_03880	AZI09_03880 microcompartment protein PduM	0.841901	6.1909e-06	0.689778	0.00218422	0.672802	0.00115162
AZI09_03885	AZI09_03885 ethanolamine utilization protein EutN	0.770213	0.000114455	0.598774	0.0110959	0.613214	0.00403819
AZI09_03890	AZI09_03890 ATP:cob(I)alamin adenosyltransferase	0.61104	0.00544715	0.554891	0.020779	0.567729	0.00902503
AZI09_03895	AZI09_03895 cobalamin adenosyltransferase	0.420243	0.0732214	0.51451	0.0345882	0.450148	0.0464155
AZI09_03900	AZI09_03900 aldehyde dehydrogenase EutE	0.76038	0.000157566	0.574049	0.0159638	0.616617	0.00378408
AZI09_03905	AZI09_03905 alcohol dehydrogenase	0.496697	0.0305166	0.555729	0.0205473	0.523047	0.017961
AZI09_03910	AZI09_03910 acetate kinase	0.42502	0.0696811	0.34756	0.171643	0.405843	0.0758257
AZI09_03915	AZI09_03915 propanediol utilization protein	0.58939	0.00791613	0.634032	0.00627127	0.564667	0.00948927
AZI09_03920	AZI09_03920 NADH:flavin oxidoreductase	0.730764	0.000379748	0.495592	0.0430733	0.547638	0.0124382
AZI09_03925	AZI09_03925 protein tyrosine phosphatase	0.505183	0.0273654	0.123515	0.63672	0.271801	0.246354
AZI09_03940	AZI09_03940 deoxyribose-phosphate aldolase	-0.586387	0.00832084	-0.264889	0.304194	-0.464489	0.039085
AZI09_03945	AZI09_03945 phosphopentomutase	-0.228473	0.346805	-0.166679	0.522572	-0.219524	0.352401
AZI09_03950	AZI09_03950 purine-nucleoside phosphorylase	-0.109632	0.655031	0.38297	0.129194	-0.0699686	0.76943
AZI09_03955	AZI09_03955 RNA polymerase subunit sigma-70	-0.84716	0.033255	-0.698087	0.122967	-0.373619	0.409052
AZI09_03960	AZI09_03960 pyrimidine-nucleoside phosphorylase	-0.23099	0.341372	-0.133572	0.609292	-0.0999846	0.674919
AZI09_03965	AZI09_03965 gamma-glutamylcysteine synthetase	0.546925	0.0153791	0.0214421	0.934899	0.337144	0.146049
AZI09_03970	AZI09_03970 D-ribose pyranase	-0.0163657	0.975454	0.413168	0.356886	0.0567112	0.903879
AZI09_03985	AZI09_03985 gluconate permease	-0.584998	0.167691	-0.670906	0.144634	-0.650869	0.11336
AZI09_03990	AZI09_03990 gluconokinase	-0.439662	0.0596225	-0.473632	0.0547984	-0.402588	0.078433
AZI09_03995	AZI09_03995 RpiR family transcriptional regulator	-0.420257	0.0732103	-0.558276	0.0198549	-0.441146	0.0515294
AZI09_04000	AZI09_04000 Lyzozyme M1 (1,4-beta-N-acetylmuramidase)	-0.908455	0.00463341	-0.652253	0.112334	-0.772664	0.0245924
AZI09_04005	AZI09_04005 DUF4828 domain-containing protein	0.788705	0.000475044	0.44971	0.142425	0.819973	0.000181852
AZI09_04010	AZI09_04010 oxidoreductase	-0.242806	0.316532	0.210652	0.41705	0.0409553	0.863881
AZI09_04015	AZI09_04015 helicase	-0.539689	0.017081	-0.794425	0.000139438	-0.515415	0.0200252
AZI09_04030	AZI09_04030 universal stress protein UspA	0.669717	0.00170837	0.617359	0.00828093	0.606913	0.0045461
AZI09_04035	AZI09_04035 gluconate permease	-0.487113	0.0344076	-0.387343	0.124513	-0.529446	0.0163645
AZI09_04045	AZI09_04045 glucosyl transferase family 2	-0.758875	0.00016525	-0.626167	0.00716356	-0.653686	0.00177248
AZI09_04050	AZI09_04050 UDP-N-acetylglucosamine 2-epimerase	-0.515876	0.0237643	-0.346566	0.172954	-0.489617	0.0284371
AZI09_04055	AZI09_04055 hypothetical protein	-0.351405	0.140137	-0.399506	0.112122	-0.393285	0.0862544
AZI09_04065	AZI09_04065 flavodoxin	0.628133	0.0953703	0.215354	0.681963	0.432766	0.284185
AZI09_04070	AZI09_04070 recombination regulator RecX	-0.184234	0.510991	-0.238153	0.412271	-0.273738	0.30494
AZI09_04075	AZI09_04075 penicillin-binding protein	0.83899	7.15431e-06	0.551434	0.0217572	0.632789	0.0027501
AZI09_04085	AZI09_04085 hypothetical protein	0.114873	0.639584	-0.342516	0.178369	-0.0769545	0.747097
AZI09_04090	AZI09_04090 AI-2E family transporter	-0.618341	0.042577	-0.533916	0.111918	-0.485892	0.109257
AZI09_04095	AZI09_04095 glycerol-3-phosphate cytidylyltransferase	-0.39106	0.0978101	-0.602743	0.0104389	-0.480995	0.0317955
AZI09_04100	AZI09_04100 hypothetical protein	-0.593326	0.00741013	-0.588934	0.0128671	-0.511467	0.021165
AZI09_04105	AZI09_04105 glycosyl transferase	-0.557653	0.0131079	-0.62349	0.00748961	-0.555158	0.011056
AZI09_04115	AZI09_04115 peptide chain release factor 3	-0.303041	0.207251	-0.555676	0.0205618	-0.371296	0.107005
AZI09_04125	AZI09_04125 NADH oxidase	-0.756843	0.000176132	-0.470742	0.0565021	-0.517001	0.0195816
AZI09_04130	AZI09_04130 peptidase C69	0.769409	0.000117552	0.442548	0.075261	0.518932	0.0190519
AZI09_04140	AZI09_04140 hypothetical protein	0.126756	0.605085	-0.317711	0.213983	-0.149809	0.528431
AZI09_04145	AZI09_04145 ATP-dependent Clp protease ATP-binding subunit	0.0857276	0.727125	-0.0604655	0.817683	-0.0216578	0.927786
AZI09_04150	AZI09_04150 hypothetical protein	-0.823664	4.83177e-05	-0.908065	2.87753e-06	-0.750764	0.000330475
AZI09_04155	AZI09_04155 phosphocarrier protein HPr	-0.0362362	0.882915	0.319848	0.210748	0.0246937	0.917695
AZI09_04160	AZI09_04160 phosphoenolpyruvate--protein phosphotransferase	0.60935	0.00561367	0.276868	0.282011	0.424194	0.0623153
AZI09_04165	AZI09_04165 1,2-diacylglycerol 3-glucosyltransferase	-0.931673	3.63136e-06	-0.870994	0.000106169	-0.859493	8.15058e-05
AZI09_04170	AZI09_04170 glycosyltransferase	-0.385646	0.10296	-0.654925	0.00432692	-0.536453	0.0147491
AZI09_04180	AZI09_04180 hypothetical protein	0.0798455	0.745234	0.0839745	0.748643	0.146361	0.538073
AZI09_04185	AZI09_04185 glycerol phosphate lipoteichoic acid synthase	-0.485549	0.0350774	-0.451829	0.0686455	-0.469952	0.0365422
AZI09_04270	AZI09_04270 hypothetical protein			-0.9494	0.0135591	-0.515532	0.373965
AZI09_04280	AZI09_04280 hypothetical protein	-0.169097	0.488909	-0.691306	0.00211535	-0.386313	0.0924823
AZI09_04285	AZI09_04285 hypothetical protein	-0.218799	0.571668	-0.4381	0.238216	-0.512344	0.130002
AZI09_04290	AZI09_04290 hypothetical protein	-0.0405602	0.873044	0.0812522	0.756556	-0.0954347	0.697544
AZI09_04295	AZI09_04295 hypothetical protein	-0.646524	0.00373941	-0.9747	1.66431e-10	-0.733811	0.00034871
AZI09_04305	AZI09_04305 hypothetical protein	-0.312197	0.193168	-0.643887	0.00528156	-0.489265	0.0285684
AZI09_04320	AZI09_04320 hypothetical protein	0.0503909	0.837676	-0.382369	0.129846	-0.243712	0.300458
AZI09_04345	AZI09_04345 hypothetical protein	-0.0142492	0.956714	-0.217186	0.419097	0.0584028	0.817945
AZI09_04415	AZI09_04415 hypothetical protein	-0.598134	0.00682794	-0.497955	0.0419356	-0.471467	0.0358599
AZI09_04420	AZI09_04420 hypothetical protein	0.745042	0.000252138	0.460312	0.0629822	0.565108	0.00942125
AZI09_04455	AZI09_04455 hypothetical protein	-0.880481	0.0487019	-0.757939	0.0807986	-0.937371	0.00576075
AZI09_04460	AZI09_04460 hypothetical protein	0.54799	0.0651041	0.206712	0.566648	0.502597	0.0958467
AZI09_04465	AZI09_04465 major capsid protein	0.535604	0.0181062	0.741727	0.000653639	0.663897	0.00141304
AZI09_04470	AZI09_04470 hypothetical protein	-0.457822	0.361248	-0.646906	0.116323	-0.508318	0.244075
AZI09_04495	AZI09_04495 hypothetical protein	0.785998	0.00412702	0.558909	0.0930476	0.720377	0.0124005
AZI09_04500	AZI09_04500 hypothetical protein	0.657793	0.00300558	0.766706	0.000330015	0.738944	0.000301277
AZI09_04505	AZI09_04505 hypothetical protein	0.500633	0.0406731	0.334409	0.223125	0.528367	0.0241884
AZI09_04560	AZI09_04560 hypothetical protein	0.805414	0.0999774			0.828604	0.0829547
AZI09_04570	AZI09_04570 hypothetical protein	0.0719296	0.83354	0.446037	0.169108	0.287399	0.365055
AZI09_04575	AZI09_04575 Lyzozyme M1 (1,4-beta-N-acetylmuramidase)	0.695134	0.0829558	0.0204588	0.969316	0.528341	0.222817
AZI09_04580	AZI09_04580 hypothetical protein	0.638692	0.0253857	-0.0120374	0.975481	0.643178	0.024055
AZI09_04585	AZI09_04585 hypothetical protein	0.224196	0.440979	-0.178036	0.56062	0.0548705	0.846003
AZI09_04595	AZI09_04595 hypothetical protein	-0.475054	0.0463414	-0.803717	0.00017599	-0.598777	0.00675299
AZI09_04605	AZI09_04605 cyclopropane-fatty-acyl-phospholipid synthase	0.749372	0.000221537	0.315744	0.21699	0.630123	0.00290219
AZI09_04610	AZI09_04610 UspA family nucleotide-binding protein	0.842643	5.96401e-06	0.697539	0.00185262	0.705986	0.000504391
AZI09_04615	AZI09_04615 Zn-dependent protease	0.79352	0.000143701	0.643702	0.0129894	0.881213	2.97526e-06
AZI09_04620	AZI09_04620 hypothetical protein	-0.590144	0.00781707	-0.163354	0.531017	-0.280575	0.230828
AZI09_04640	AZI09_04640 methionine adenosyltransferase	-0.151713	0.53525	-0.371112	0.142496	-0.170181	0.473172
AZI09_04645	AZI09_04645 multidrug MFS transporter	-0.904496	0.000323891	-0.735068	0.015429	-0.64116	0.0335044
AZI09_04655	AZI09_04655 deoxyguanosine kinase	-0.845415	5.17912e-06	-0.709359	0.00142771	-0.721005	0.000334534
AZI09_04660	AZI09_04660 HAD family hydrolase	0.835036	8.66846e-06	0.713377	0.00130302	0.722258	0.000322896
AZI09_04675	AZI09_04675 hydroxyacid dehydrogenase	0.645042	0.00286286	0.722833	0.0010446	0.571434	0.00848827
AZI09_04690	AZI09_04690 MarR family transcriptional regulator	0.0573751	0.815524	-0.101838	0.697336	0.0935587	0.694815
AZI09_04700	AZI09_04700 hypothetical protein	-0.553086	0.0140392	-0.556828	0.0202463	-0.633306	0.00272143
AZI09_04710	AZI09_04710 excinuclease ABC subunit A	-0.488862	0.0336702	-0.58151	0.0143458	-0.523969	0.0177237
AZI09_04725	AZI09_04725 hypothetical protein	0.716461	0.00121353	0.545795	0.0353216	0.791315	0.000154547
AZI09_04730	AZI09_04730 cell surface protein	-0.899062	1.67227e-07	-0.664149	0.00364099	-0.808694	1.59024e-05
AZI09_04735	AZI09_04735 hypothetical protein	0.247487	0.307	0.26558	0.302888	0.275327	0.240036
AZI09_04740	AZI09_04740 peptidase U34	0.856105	2.9263e-06	0.712544	0.00132811	0.73917	0.000196444
AZI09_04745	AZI09_04745 Crp/Fnr family transcriptional regulator	0.737054	0.000318062	0.50087	0.0405631	0.587825	0.00641648
AZI09_04750	AZI09_04750 asparagine synthase (glutamine-hydrolyzing)	-0.673347	0.00157721	-0.822678	5.02298e-05	-0.748123	0.000148716
AZI09_04755	AZI09_04755 carboxylate--amine ligase	-0.736049	0.000327302	-0.568307	0.0173037	-0.535286	0.0150088
AZI09_04760	AZI09_04760 aspartate racemase	0.265055	0.272782	0.358601	0.157521	0.324784	0.162362
AZI09_04775	AZI09_04775 N-acetylmuramoyl-L-alanine amidase	0.388888	0.0998529	0.558636	0.0197586	0.451237	0.0458241
AZI09_04780	AZI09_04780 DUF2187 domain-containing protein	0.864887	1.7678e-06	0.660269	0.00391782	0.743727	0.000170732
AZI09_04790	AZI09_04790 arginine--tRNA ligase	0.775723	9.50357e-05	0.51731	0.0334498	0.624985	0.00321496
AZI09_04795	AZI09_04795 arginine repressor	-0.562812	0.023223	-0.331962	0.267816	-0.578438	0.0189093
AZI09_04800	AZI09_04800 penicillin-binding protein	-0.629792	0.00385514	-0.388084	0.123733	-0.513596	0.0205441
AZI09_04805	AZI09_04805 hypothetical protein	-0.828301	1.18886e-05	-0.812923	7.2825e-05	-0.696539	0.000644999
AZI09_04815	AZI09_04815 DNA repair ATPase	-0.800313	3.87643e-05	-0.386814	0.125073	-0.637657	0.00248961
AZI09_04820	AZI09_04820 3-5 exonuclease	0.768444	0.000121365	0.4035	0.10825	0.546326	0.0126931
AZI09_04825	AZI09_04825 peptidylprolyl isomerase	0.261864	0.278815	0.201937	0.437012	0.0829609	0.728048
AZI09_04830	AZI09_04830 hypothetical protein	0.58338	0.00874276	0.346365	0.17322	0.457646	0.0424618
AZI09_04835	AZI09_04835 histidine triad protein	0.856746	2.82374e-06	0.555853	0.0205131	0.707495	0.000484553
AZI09_04840	AZI09_04840 multidrug ABC transporter ATP-binding protein	-0.180499	0.459621	-0.641842	0.00547585	-0.245417	0.296982
AZI09_04845	AZI09_04845 ABC transporter permease	-0.484207	0.0356601	-0.478293	0.0521306	-0.468555	0.0371796
AZI09_04855	AZI09_04855 tRNA (guanosine(46)-N7)-methyltransferase TrmB	-0.340335	0.15394	-0.479954	0.051204	-0.386826	0.0920124
AZI09_04865	AZI09_04865 oligoendopeptidase F	0.796002	4.5753e-05	0.635238	0.00614271	0.693122	0.000703424
AZI09_04870	AZI09_04870 fatty acid-binding protein DegV	-0.583295	0.00875499	-0.599435	0.0109842	-0.691559	0.00073161
AZI09_04880	AZI09_04880 GTP pyrophosphokinase	-0.633385	0.00359904	-0.580425	0.0145727	-0.481552	0.0315697
AZI09_04885	AZI09_04885 NAD kinase	0.267652	0.267936	-0.177638	0.495184	0.122867	0.605814
AZI09_04890	AZI09_04890 RNA pseudouridine synthase	-0.61587	0.268714	-0.428937	0.396054	-0.294425	0.571123
AZI09_04905	AZI09_04905 poly(glycerol-phosphate) alpha-glucosyltransferase	-0.298919	0.260741	-0.298759	0.299468	-0.253418	0.326383
AZI09_04910	AZI09_04910 poly(glycerol-phosphate) alpha-glucosyltransferase	0.0491339	0.846483	-0.169391	0.530555	0.00678105	0.97802
AZI09_04920	AZI09_04920 poly(glycerol-phosphate) alpha-glucosyltransferase	0.0773249	0.753035	-0.263067	0.307658	-0.11937	0.616185
AZI09_04925	AZI09_04925 hypothetical protein	-0.0854677	0.727922	-0.337981	0.184563	-0.258743	0.27067
AZI09_04935	AZI09_04935 acetyltransferase	-0.497083	0.0358397	-0.633217	0.00845983	-0.56852	0.0110896
AZI09_04940	AZI09_04940 poly(glycerol-phosphate) alpha-glucosyltransferase	-0.474642	0.281832	-0.639795	0.12174	0.277497	0.505786
AZI09_04945	AZI09_04945 poly(glycerol-phosphate) alpha-glucosyltransferase	-0.27699	0.25095	-0.410656	0.101551	-0.342283	0.139616
AZI09_04950	AZI09_04950 poly(glycerol-phosphate) alpha-glucosyltransferase	-0.427596	0.0678255	-0.394675	0.116935	-0.350556	0.129683
AZI09_04965	AZI09_04965 hypothetical protein	-0.701028	0.00248248	-0.451073	0.0914883	-0.65462	0.00435132
AZI09_04970	AZI09_04970 copper resistance protein	-0.116662	0.634342	-0.259851	0.313826	-0.198132	0.402387
AZI09_04975	AZI09_04975 AI-2E family transporter	-0.296997	0.375126	-0.450578	0.164287	-0.411017	0.184402
AZI09_04980	AZI09_04980 23S rRNA methyltransferase	0.483095	0.0361489	0.0933576	0.721553	0.283112	0.226458
AZI09_04985	AZI09_04985 tRNA (uridine(34)/cytosine(34/5- carboxymethylaminomethyluridine(34)-2-O))- methyltransferase TrmL	-0.678688	0.00139957	-0.302925	0.237253	-0.580316	0.00730696
AZI09_04990	AZI09_04990 cell division protein FtsK	-0.693043	0.00100289	-0.763884	0.000357946	-0.686703	0.00082534
AZI09_05000	AZI09_05000 cell division/cell wall cluster transcriptional repressor MraZ	0.274166	0.304154	0.201828	0.488977	0.179007	0.491811
AZI09_05005	AZI09_05005 16S rRNA (cytosine(1402)-N(4))-methyltransferase	-0.283527	0.239477	-0.654398	0.00436905	-0.344156	0.137322
AZI09_05015	AZI09_05015 penicillin-binding protein	-0.808675	2.77813e-05	-0.782781	0.000203235	-0.750612	0.000137367
AZI09_05020	AZI09_05020 phospho-N-acetylmuramoyl-pentapeptide- transferase	-0.461655	0.0621184	-0.516224	0.0488372	-0.432992	0.0726754
AZI09_05025	AZI09_05025 UDP-N-acetylmuramoyl-L-alanine--D-glutamate ligase	-0.724187	0.000454785	-0.46786	0.0582406	-0.515071	0.0201227
AZI09_05030	AZI09_05030 undecaprenyldiphospho-muramoylpentapeptide beta-N-acetylglucosaminyltransferase	-0.640518	0.00313216	-0.610536	0.00923878	-0.596395	0.00551095
AZI09_05035	AZI09_05035 cell division septal protein	-0.515515	0.0409729	-0.502023	0.0565344	-0.490735	0.0454859
AZI09_05040	AZI09_05040 cell division protein FtsA	-0.291929	0.22523	-0.746975	0.000569838	-0.452921	0.0449217
AZI09_05045	AZI09_05045 cell division protein FtsZ	-0.607959	0.00575389	-0.572012	0.0164295	-0.514784	0.0202039
AZI09_05050	AZI09_05050 cell division protein SepF	-0.934569	0.0198929	-0.808824	0.0513287	0.140432	0.790737
AZI09_05060	AZI09_05060 RNA-binding protein	-0.488518	0.0338143	-0.522636	0.0313636	-0.288672	0.217076
AZI09_05065	AZI09_05065 cell division protein DivIVA	-0.230219	0.34303	-0.704989	0.00157427	-0.37247	0.105815
AZI09_05070	AZI09_05070 isoleucine--tRNA ligase	-0.499844	0.0293164	-0.533557	0.0273993	-0.48164	0.0315339
AZI09_05080	AZI09_05080 ADP-ribose pyrophosphatase	-0.424322	0.0701903	-0.318457	0.21285	-0.415713	0.0683121
AZI09_05085	AZI09_05085 hypothetical protein	-0.491331	0.0326501	-0.711374	0.00136399	-0.610021	0.00428937
AZI09_05090	AZI09_05090 5-methylthioadenosine/S-adenosylhomocysteine nucleosidase	-0.167647	0.492697	-0.489007	0.0463684	-0.195284	0.40932
AZI09_05095	AZI09_05095 cysteine desulfurase NifS	-0.0677815	0.78277	-0.0768172	0.769497	-0.041358	0.862555
AZI09_05100	AZI09_05100 cysteine desulfurase	-0.341491	0.152456	-0.0656073	0.802456	-0.11953	0.61571
AZI09_05105	AZI09_05105 tRNA 2-thiouridine(34) synthase MnmA	0.734951	0.000337658	0.654172	0.00438729	0.705804	0.000506837
AZI09_05115	AZI09_05115 phosphoglycerate mutase	0.30392	0.20587	0.379504	0.132989	0.287134	0.219645
AZI09_05120	AZI09_05120 hypothetical protein	0.250446	0.301064	-0.23994	0.353619	-0.07219	0.762309
AZI09_05125	AZI09_05125 exodeoxyribonuclease V subunit alpha	-0.193655	0.426976	-0.640274	0.00562858	-0.40273	0.078318
AZI09_05130	AZI09_05130 ribose-phosphate pyrophosphokinase	0.413062	0.0787926	0.0405346	0.877247	0.141897	0.550671
AZI09_05145	AZI09_05145 amino acid ABC transporter substrate-binding protein	-0.244608	0.312841	-0.432238	0.0831427	-0.403465	0.0777241
AZI09_05150	AZI09_05150 amidase	0.846005	5.02419e-06	0.601355	0.0106651	0.670199	0.00122342
AZI09_05155	AZI09_05155 peptide ABC transporter substrate-binding protein	-0.626686	0.00408842	-0.431834	0.0834632	-0.560502	0.0101516
AZI09_05160	AZI09_05160 N-acetylmuramic acid 6-phosphate etherase	-0.0207852	0.932692	0.148415	0.569708	0.0962346	0.686506
AZI09_05165	AZI09_05165 aldo/keto reductase	0.322631	0.177915	0.623462	0.00749303	0.517533	0.0194344
AZI09_05170	AZI09_05170 LacI family transcriptional regulator	0.309583	0.197122	0.108702	0.677932	0.0719256	0.763155
AZI09_05175	AZI09_05175 ribokinase	-0.114631	0.640294	-0.135464	0.604187	-0.031116	0.896388
AZI09_05185	AZI09_05185 hydrolase	0.825848	1.32937e-05	0.602508	0.0104769	0.61493	0.0039083
AZI09_05190	AZI09_05190 hypothetical protein	-0.326593	0.172343	0.216469	0.403998	-0.198899	0.400529
AZI09_05195	AZI09_05195 cell wall hydrolase	-0.284601	0.237624	0.00641425	0.980508	-0.118352	0.61922
AZI09_05200	AZI09_05200 hypothetical protein	0.332093	0.382597	0.419187	0.261408	0.403061	0.24812
AZI09_05205	AZI09_05205 diacylglycerol kinase	0.737567	0.000313423	0.770427	0.000295981	0.638485	0.00244741
AZI09_05210	AZI09_05210 ribonuclease J	-0.525489	0.0208552	-0.581168	0.014417	-0.411832	0.0711963
AZI09_05215	AZI09_05215 hypothetical protein	-0.409996	0.081264	-0.3077	0.229571	-0.19171	0.418113
AZI09_05220	AZI09_05220 hypothetical protein	0.138533	0.571668	-0.142603	0.585075	-0.0638361	0.789181
AZI09_05225	AZI09_05225 peptide deformylase	-0.341797	0.152065	-0.364952	0.149765	-0.321129	0.167417
AZI09_05230	AZI09_05230 pyruvate dehydrogenase (acetyl-transferring) E1 component subunit alpha	0.825657	1.34091e-05	0.685572	0.00238329	0.691934	0.000724747
AZI09_05235	AZI09_05235 2-oxoisovalerate dehydrogenase	0.787957	6.17162e-05	0.688074	0.00226318	0.644495	0.00215869
AZI09_05240	AZI09_05240 branched-chain alpha-keto acid dehydrogenase subunit E2	0.685146	0.0012074	0.654489	0.00436182	0.619169	0.00360227
AZI09_05245	AZI09_05245 dihydrolipoyl dehydrogenase	0.634753	0.00350534	0.924814	1.09728e-07	0.71559	0.000389046
AZI09_05250	AZI09_05250 lactate dehydrogenase	0.511283	0.0252624	0.421256	0.0921794	0.490157	0.0282363
AZI09_05255	AZI09_05255 hypothetical protein	-0.127703	0.692466	-0.445337	0.169859	0.026305	0.932022
AZI09_05260	AZI09_05260 fructose 1,6-bisphosphatase	0.42665	0.0685026	0.191761	0.460934	0.439077	0.0527631
AZI09_05265	AZI09_05265 GTP-binding protein TypA	-0.575736	0.00989368	-0.524799	0.0305455	-0.518286	0.0192275
AZI09_05275	AZI09_05275 hypothetical protein	-0.86305	7.04482e-05	-0.755525	0.00281899	-0.683525	0.0049629
AZI09_05280	AZI09_05280 16S rRNA (guanine(966)-N(2))-methyltransferase RsmD	0.41596	0.0765078	0.0654189	0.803013	0.242818	0.30229
AZI09_05285	AZI09_05285 pantetheine-phosphate adenylyltransferase	-0.0702178	0.77515	-0.299923	0.242164	-0.0666922	0.779966
AZI09_05290	AZI09_05290 peptidase	-0.526537	0.0205559	-0.490429	0.0456415	-0.438116	0.0533442
AZI09_05300	AZI09_05300 ComE operon protein 2	0.465446	0.0692411	0.767486	0.000837165	0.574069	0.0159591
AZI09_05310	AZI09_05310 DNA polymerase III subunit delta	-0.351948	0.139483	-0.84996	1.56012e-05	-0.460413	0.0410702
AZI09_05315	AZI09_05315 30S ribosomal protein S20	-0.436936	0.0614071	-0.552861	0.0213491	-0.455388	0.0436238
AZI09_05320	AZI09_05320 30S ribosomal protein S15	-0.570584	0.0107362	-0.61029	0.00927497	-0.436441	0.0543676
AZI09_05325	AZI09_05325 RNase J family beta-CASP ribonuclease	0.218474	0.368877	-0.107847	0.68034	0.0369206	0.877188
AZI09_05330	AZI09_05330 hypothetical protein	-0.596734	0.0069935	-0.519958	0.0323999	-0.510544	0.0214385
AZI09_05340	AZI09_05340 trigger factor	-0.034272	0.889224	-0.518551	0.0329546	-0.223159	0.344282
AZI09_05345	AZI09_05345 ATP-dependent protease ATP-binding subunit ClpX	-0.756884	0.000175909	-0.938633	2.49183e-08	-0.815157	1.19695e-05
AZI09_05350	AZI09_05350 YihA family ribosome biogenesis GTP-binding protein	0.494613	0.0313317	0.0643607	0.806141	0.277216	0.236694
AZI09_05355	AZI09_05355 nucleotide pyrophosphohydrolase	-0.296391	0.217893	-0.584664	0.013702	-0.298852	0.200566
AZI09_05360	AZI09_05360 hypothetical protein	-0.617182	0.00487539	-0.882287	2.78846e-06	-0.756692	0.000112719
AZI09_05365	AZI09_05365 excinuclease ABC subunit C	-0.478112	0.0384024	-0.852279	1.39796e-05	-0.653582	0.00177652
AZI09_05370	AZI09_05370 GTPase ObgE	-0.649088	0.00263851	-0.854595	1.25056e-05	-0.713425	0.00041287
AZI09_05375	AZI09_05375 hypothetical protein	0.0898293	0.714578	0.523021	0.0312167	0.315494	0.17542
AZI09_05380	AZI09_05380 hypothetical protein	0.352455	0.138875	0.565455	0.0180012	0.46149	0.0405384
AZI09_05385	AZI09_05385 ribonuclease Z	-0.556147	0.0134093	-0.674129	0.00300106	-0.602392	0.00494214
AZI09_05390	AZI09_05390 hypothetical protein	-0.617697	0.00482985	-0.236885	0.359965	-0.45568	0.0434721
AZI09_05395	AZI09_05395 single-stranded-DNA-specific exonuclease RecJ	-0.806859	2.99063e-05	-0.648909	0.00482815	-0.746695	0.000155586
AZI09_05400	AZI09_05400 adenine phosphoribosyltransferase	-0.694196	0.000975598	-0.577681	0.015159	-0.5405	0.0138762
AZI09_05405	AZI09_05405 universal stress protein UspA	0.558196	0.0130005	0.593887	0.0119497	0.579212	0.00744595
AZI09_05410	AZI09_05410 hypothetical protein	0.00703722	0.97719	0.169816	0.514663	0.0247372	0.91755
AZI09_05420	AZI09_05420 diacylglycerol kinase	0.306301	0.202162	-0.0224958	0.931707	0.116512	0.624714
AZI09_05435	AZI09_05435 hypothetical protein	-0.315145	0.272424	-0.491227	0.0882476	-0.167546	0.550605
AZI09_05460	AZI09_05460 fructose-2,6-bisphosphatase	-0.0469128	0.848753	0.187461	0.471233	0.126156	0.596123
AZI09_05465	AZI09_05465 phosphate--nucleotide phosphotransferase	0.863217	1.95069e-06	0.620952	0.0078095	0.663071	0.00143964
AZI09_05470	AZI09_05470 hydroxymethylglutaryl-CoA synthase	0.705481	0.000739949	0.142205	0.586135	0.423726	0.0626351
AZI09_05485	AZI09_05485 nucleoside 2-deoxyribosyltransferase	0.193499	0.4417	0.241989	0.366546	0.263283	0.276123
AZI09_05490	AZI09_05490 repressor LexA	-0.0985351	0.697287	-0.334517	0.205371	-0.112053	0.647879
AZI09_05495	AZI09_05495 hypothetical protein	-0.463279	0.0457547	-0.954505	2.76645e-09	-0.58946	0.0062349
AZI09_05500	AZI09_05500 hypothetical protein	-0.789386	5.8576e-05	-0.717199	0.00119287	-0.738187	0.000202406
AZI09_05505	AZI09_05505 multidrug ABC transporter permease/ATP-binding protein	0.0806198	0.758397	-0.26876	0.314169	-0.265832	0.286335
AZI09_05510	AZI09_05510 multidrug ABC transporter ATP-binding protein	0.00620235	0.979895	-0.317405	0.21445	-0.15172	0.523123
AZI09_05515	AZI09_05515 acyl-phosphate glycerol 3-phosphate acyltransferase	-0.455306	0.0501275	-0.587544	0.0131344	-0.474555	0.0345007
AZI09_05520	AZI09_05520 methyltransferase	-0.85221	3.62141e-06	-0.627103	0.00705231	-0.62051	0.00350967
AZI09_05530	AZI09_05530 lactate dehydrogenase	0.553723	0.0139063	0.427777	0.0867324	0.411137	0.0717229
AZI09_05540	AZI09_05540 30S ribosomal protein S2	-0.522528	0.0217197	-0.553043	0.0212974	-0.457833	0.0423665
AZI09_05545	AZI09_05545 translation elongation factor Ts	-0.355212	0.135597	-0.452795	0.0679827	-0.334783	0.149072
AZI09_05550	AZI09_05550 UMP kinase	-0.00569569	0.981537	-0.317358	0.214521	-0.163213	0.491738
AZI09_05555	AZI09_05555 ribosome recycling factor	0.0905583	0.712355	-0.254189	0.324862	-0.0916532	0.700753
AZI09_05560	AZI09_05560 hypothetical protein	0.332009	0.164921	0.244464	0.344337	0.210051	0.374075
AZI09_05565	AZI09_05565 isoprenyl transferase	-0.0247664	0.919836	-0.235541	0.362777	-0.0704507	0.767883
AZI09_05575	AZI09_05575 RIP metalloprotease RseP	-0.764424	0.000138406	-0.795561	0.000134238	-0.79259	3.08976e-05
AZI09_05580	AZI09_05580 proline--tRNA ligase	-0.330293	0.167248	-0.537503	0.0260664	-0.379716	0.0986729
AZI09_05585	AZI09_05585 PolC-type DNA polymerase III	-0.580583	0.00915061	-0.949934	5.59688e-09	-0.627118	0.00308184
AZI09_05595	AZI09_05595 ribosome maturation factor RimP	0.176393	0.546356	-0.122715	0.703989	0.0586201	0.842219
AZI09_05600	AZI09_05600 transcription termination/antitermination protein NusA	-0.728611	0.000403058	-0.831813	3.47463e-05	-0.696115	0.000652017
AZI09_05605	AZI09_05605 DNA-binding protein	-0.49464	0.0313212	-0.717938	0.00117248	-0.66663	0.001328
AZI09_05610	AZI09_05610 hypothetical protein	-0.43467	0.137733	-0.372551	0.209971	-0.29245	0.31028
AZI09_05615	AZI09_05615 translation initiation factor IF-2	-0.111285	0.650144	0.00233357	0.992908	-0.0133349	0.955503
AZI09_05620	AZI09_05620 ribosome-binding factor A	-0.33979	0.154642	-0.529076	0.0289762	-0.380655	0.0977737
AZI09_05625	AZI09_05625 tRNA pseudouridine(55) synthase TruB	-0.44023	0.0592556	-0.461485	0.0622277	-0.39957	0.0809101
AZI09_05635	AZI09_05635 heat-inducible transcriptional repressor HrcA	-0.237908	0.326695	-0.371666	0.141854	-0.202777	0.391216
AZI09_05640	AZI09_05640 nucleotide exchange factor GrpE	0.112706	0.645953	0.456256	0.0656453	0.254161	0.279547
AZI09_05645	AZI09_05645 molecular chaperone DnaK	0.0627059	0.798705	-0.0539115	0.837181	0.0544259	0.819727
AZI09_05650	AZI09_05650 molecular chaperone DnaJ	0.454447	0.0506165	0.281771	0.273222	0.325847	0.160911
AZI09_05660	AZI09_05660 D-alanine--poly(phosphoribitol) ligase subunit 1	0.82492	1.38615e-05	0.575686	0.015597	0.709055	0.000464737
AZI09_05670	AZI09_05670 D-alanine--poly(phosphoribitol) ligase subunit 2	0.630953	0.00377078	0.487571	0.0471115	0.430554	0.0580856
AZI09_05675	AZI09_05675 D-alanyl-lipoteichoic acid biosynthesis protein DltD	0.486498	0.0346696	0.636311	0.00603006	0.42678	0.0605681
AZI09_05680	AZI09_05680 elongation factor 4	-0.196308	0.420543	-0.604099	0.0102216	-0.435608	0.0548824
AZI09_05700	AZI09_05700 hypothetical protein	0.185866	0.475083	-0.0512422	0.856085	0.0308596	0.903251
AZI09_05705	AZI09_05705 mechanosensitive ion channel protein MscL	-0.604719	0.00609165	-0.782271	0.000206506	-0.666321	0.00133738
AZI09_05710	AZI09_05710 hypothetical protein	-0.0555904	0.821173	-0.174331	0.503376	-0.264293	0.260157
AZI09_05715	AZI09_05715 ribosomal protein L11 methyltransferase	-0.3845	0.104074	-0.55528	0.0206712	-0.451357	0.0457595
AZI09_05720	AZI09_05720 16S rRNA (uracil(1498)-N(3))-methyltransferase	-0.340703	0.369607	-0.373651	0.409007	-0.167323	0.644056
AZI09_05730	AZI09_05730 GTP pyrophosphokinase	0.674772	0.00152805	0.169259	0.516061	0.417818	0.0667848
AZI09_05740	AZI09_05740 serine phosphatase	-0.457015	0.0491641	-0.377114	0.13565	-0.427438	0.0601293
AZI09_05750	AZI09_05750 N-acetylmuramoyl-L-alanine amidase	-0.214105	0.378764	-0.490857	0.0454243	-0.317892	0.171983
AZI09_05760	AZI09_05760 histidine--tRNA ligase	0.523729	0.0213657	0.210236	0.417991	0.178818	0.450658
AZI09_05765	AZI09_05765 aspartate--tRNA ligase	0.233446	0.336117	-0.154369	0.554143	0.0646877	0.786431
AZI09_05770	AZI09_05770 peptide-methionine (S)-S-oxide reductase	0.729157	0.000397033	0.444227	0.0740307	0.52643	0.0171021
AZI09_05775	AZI09_05775 hypothetical protein	0.115161	0.638739	-0.134231	0.607512	-0.0964206	0.685929
AZI09_05780	AZI09_05780 glycosyl transferase	-0.183929	0.45099	-0.424341	0.0895727	-0.318322	0.171371
AZI09_05785	AZI09_05785 Teichoic acid translocation permease TagG	-0.377382	0.111194	-0.580531	0.0145504	-0.537866	0.0144394
AZI09_05790	AZI09_05790 CDP-glycerol glycerophosphotransferase	0.139962	0.592118	-0.201042	0.455299	-0.0291845	0.908482
AZI09_05795	AZI09_05795 deoxyribonuclease IV	0.201741	0.407536	0.42266	0.0909859	0.500751	0.0245197
AZI09_05800	AZI09_05800 phosphoenolpyruvate synthase regulatory protein	0.886539	4.32473e-07	0.711218	0.00136885	0.770934	6.93263e-05
AZI09_05805	AZI09_05805 30S ribosomal protein S21	-0.305689	0.203111	-0.540167	0.0251952	-0.301994	0.195643
AZI09_05810	AZI09_05810 alcohol dehydrogenase	0.31074	0.195366	0.547547	0.0228993	0.430589	0.0580625
AZI09_05820	AZI09_05820 hypothetical protein	0.521867	0.0219162	0.184659	0.478006	0.357284	0.121983
AZI09_05825	AZI09_05825 phosphate starvation-inducible protein PhoH	0.66237	0.00200176	0.571499	0.0165482	0.587674	0.00643338
AZI09_05830	AZI09_05830 rRNA maturation RNase YbeY	-0.6403	0.0031456	-0.4286	0.0860618	-0.451862	0.0454874
AZI09_05840	AZI09_05840 GTPase Era	-0.0870481	0.723078	-0.395631	0.115971	-0.309662	0.183975
AZI09_05845	AZI09_05845 DNA repair protein RecO	-0.311169	0.381486	-0.594032	0.070168	-0.380305	0.248594
AZI09_05850	AZI09_05850 glycine--tRNA ligase subunit alpha	-0.78049	8.05772e-05	-0.559879	0.0194287	-0.538465	0.0143097
AZI09_05855	AZI09_05855 glycine--tRNA ligase subunit beta	-0.670759	0.00166981	-0.573254	0.0161442	-0.561598	0.00997383
AZI09_05860	AZI09_05860 DNA primase	-0.421337	0.0723986	-0.802923	0.000104326	-0.581069	0.00721337
AZI09_05865	AZI09_05865 RNA polymerase sigma factor RpoD	-0.556711	0.0132958	-0.868991	5.97708e-06	-0.665509	0.00136232
AZI09_05875	AZI09_05875 hypothetical protein	-0.50147	0.0287111	-0.178892	0.492093	-0.410768	0.0720034
AZI09_05880	AZI09_05880 SAM-dependent methyltransferase	-0.731472	0.000372336	-0.919256	1.84276e-07	-0.752927	0.000127486
AZI09_05885	AZI09_05885 Nif3-like dinuclear metal center hexameric protein	-0.662964	0.00197659	-0.325062	0.202985	-0.334751	0.149113
AZI09_05890	AZI09_05890 peptidase T	0.710598	0.000650067	0.390808	0.12089	0.530519	0.0161083
AZI09_05895	AZI09_05895 ATP-dependent chaperone ClpB	0.161668	0.508468	-0.138478	0.596089	0.00714219	0.976159
AZI09_05900	AZI09_05900 DNA polymerase III subunit alpha	0.270438	0.262794	-0.329863	0.196004	0.0563165	0.813569
AZI09_05905	AZI09_05905 transaldolase	-0.918798	1.92004e-07	-0.680901	0.00519931	-0.813256	4.06315e-05
AZI09_05910	AZI09_05910 pyruvate kinase	0.471526	0.0415447	0.464406	0.0603768	0.428861	0.0591893
AZI09_05915	AZI09_05915 DNA-binding protein	-0.100709	0.68164	-0.4208	0.0925687	-0.369211	0.109145
AZI09_05920	AZI09_05920 site-specific tyrosine recombinase XerD	-0.152877	0.586484	-0.756985	0.00172075	-0.474243	0.0634644
AZI09_05925	AZI09_05925 RibT protein	-0.144286	0.607926	-0.0773401	0.801713	-0.0345629	0.898882
AZI09_05930	AZI09_05930 segregation and condensation protein A	-0.865963	0.011738	-0.885738	0.00796336	-0.908307	0.00465175
AZI09_05935	AZI09_05935 SMC-Scp complex subunit ScpB	-0.821412	0.0234539	-0.579235	0.172951	-0.332536	0.420936
AZI09_05940	AZI09_05940 pseudouridine synthase	-0.125378	0.609048	-0.339267	0.182793	-0.311528	0.181207
AZI09_05960	AZI09_05960 peptidoglycan-binding protein	-0.31359	0.191083	-0.803186	0.000103371	-0.478706	0.0327376
AZI09_05965	AZI09_05965 cytidylate kinase	0.443318	0.0572911	0.0760877	0.771631	0.218487	0.354738
AZI09_05970	AZI09_05970 30S ribosomal protein S1	-0.457895	0.0486738	-0.740973	0.000666465	-0.564159	0.00956808
AZI09_05975	AZI09_05975 ribosome biogenesis GTPase Der	-0.366566	0.122671	-0.430103	0.0848476	-0.406694	0.0751545
AZI09_05980	AZI09_05980 DNA-binding protein	0.247313	0.307351	0.576845	0.0153413	0.290584	0.213909
AZI09_05985	AZI09_05985 hypothetical protein	-0.26457	0.273694	-0.310792	0.224681	-0.196373	0.40666
AZI09_05995	AZI09_05995 CCA tRNA nucleotidyltransferase	-0.108804	0.657484	0.267062	0.300095	0.10067	0.672809
AZI09_06000	AZI09_06000 multidrug ABC transporter ATP-binding protein	-0.726366	0.000428643	-0.897163	1.05846e-06	-0.782529	4.54809e-05
AZI09_06005	AZI09_06005 thymidylate synthase	0.670141	0.0016926	0.350008	0.168442	0.565595	0.0093465
AZI09_06010	AZI09_06010 dihydrofolate reductase	0.563415	0.0120039	0.224404	0.386553	0.361494	0.117335
AZI09_06020	AZI09_06020 fatty acid-binding protein DegV	0.438006	0.060702	0.404632	0.107169	0.401036	0.0797002
AZI09_06025	AZI09_06025 lysophospholipase	-0.0739851	0.763405	-0.104165	0.690737	-0.0601159	0.801224
AZI09_06030	AZI09_06030 hypothetical protein	0.592733	0.0198789	0.818412	0.000345735	0.565939	0.0223043
AZI09_06055	AZI09_06055 ribosome biogenesis GTPase YlqF	0.108594	0.658107	-0.0357619	0.891615	-0.17133	0.470145
AZI09_06070	AZI09_06070 DNA topoisomerase I	-0.316829	0.186293	-0.605363	0.0100223	-0.390921	0.0883305
AZI09_06075	AZI09_06075 tyrosine recombinase XerC	-0.462941	0.177866	-0.712766	0.0311481	-0.548791	0.0804145
AZI09_06080	AZI09_06080 HslU--HslV peptidase proteolytic subunit	0.539434	0.0171437	0.395282	0.116322	0.594165	0.00573577
AZI09_06085	AZI09_06085 HslU--HslV peptidase ATPase subunit	0.862449	2.04025e-06	0.507296	0.0376579	0.615199	0.00388831
AZI09_06090	AZI09_06090 galactose mutarotase	0.32002	0.19545	0.496883	0.0502276	0.367073	0.122115
AZI09_06095	AZI09_06095 acyl-phosphate glycerol 3-phosphate acyltransferase	-0.702363	0.00166817	-0.838105	5.03678e-05	-0.774967	0.000158638
AZI09_06100	AZI09_06100 DNA topoisomerase IV subunit B	-0.26761	0.268013	-0.525777	0.0301813	-0.381867	0.0966215
AZI09_06105	AZI09_06105 DNA topoisomerase IV subunit A	-0.681085	0.00132543	-0.635732	0.00609063	-0.654346	0.00174716
AZI09_06110	AZI09_06110 LysR family transcriptional regulator	-0.237916	0.326678	-0.417983	0.095004	-0.317411	0.172668
AZI09_06115	AZI09_06115 manganese-dependent inorganic pyrophosphatase	-0.509408	0.0258949	-0.0904121	0.730025	-0.168842	0.476713
AZI09_06120	AZI09_06120 Zn-dependent protease	-0.581965	0.30328	-0.898045	0.0384759	-0.0843743	0.892699
AZI09_06125	AZI09_06125 peptide-methionine (R)-S-oxide reductase	-0.319783	0.181995	-0.492922	0.0443877	-0.193797	0.412967
AZI09_06130	AZI09_06130 peptide-methionine (S)-S-oxide reductase	0.704238	0.000763297	0.676993	0.00283543	0.542042	0.0135546
AZI09_06135	AZI09_06135 phosphohydrolase	0.755495	0.000183678	0.594547	0.0118315	0.551616	0.0116906
AZI09_06185	AZI09_06185 oxidoreductase	0.0370341	0.937172	0.216581	0.680208	-0.0539368	0.908567
AZI09_06195	AZI09_06195 transcriptional regulator	-0.318829	0.288347	-0.560143	0.0582051	-0.360014	0.206093
AZI09_06210	AZI09_06210 SAM-dependent methyltransferase	-0.114861	0.660684	-0.131959	0.639216	-0.064182	0.800258
AZI09_06215	AZI09_06215 hypothetical protein	-0.388665	0.152223	-0.378192	0.182432	-0.272548	0.307131
AZI09_06240	AZI09_06240 hypothetical protein	0.769678	0.00030259	0.534769	0.0399838	0.709243	0.00098068
AZI09_06245	AZI09_06245 NADPH:quinone reductase	0.750883	0.000211625	0.636448	0.00601588	0.636447	0.00255238
AZI09_06255	AZI09_06255 serine/threonine protein phosphatase	-0.781649	0.0378928	-0.601246	0.114885	-0.436767	0.279251
AZI09_06265	AZI09_06265 endonuclease III	0.85507	3.09866e-06	0.793843	0.000142168	0.763083	9.10008e-05
AZI09_06290	AZI09_06290 fatty acid-binding protein DegV	-0.521896	0.0219075	-0.546337	0.0232641	-0.302157	0.19539
AZI09_06300	AZI09_06300 phosphodiesterase	-0.34838	0.143819	-0.388634	0.123155	-0.330313	0.154916
AZI09_06305	AZI09_06305 MarR family transcriptional regulator	-0.637939	0.0058625	-0.612408	0.0152293	-0.579986	0.0116322
AZI09_06310	AZI09_06310 hypothetical protein	-0.645552	0.0028337	-0.662404	0.00376348	-0.626764	0.0031036
AZI09_06320	AZI09_06320 carbamoyl phosphate synthase small subunit	0.395993	0.0932821	0.521279	0.0318856	0.342984	0.138754
AZI09_06325	AZI09_06325 bifunctional pyr operon transcriptional regulator/uracil phosphoribosyltransferase	-0.35424	0.136746	0.0579554	0.825139	-0.111143	0.640865
AZI09_06330	AZI09_06330 pseudouridine synthase	-0.773237	0.000103415	-0.932462	5.02021e-08	-0.820065	9.57634e-06
AZI09_06340	AZI09_06340 formate--tetrahydrofolate ligase	0.743662	0.000262616	0.717075	0.00119633	0.681668	0.00093306
AZI09_06345	AZI09_06345 pore-forming protein	-0.985587	1.1669e-06	-0.831549	0.010491	-0.889954	0.00130508
AZI09_06355	AZI09_06355 oxidoreductase	0.14646	0.549637	0.449471	0.0702839	0.26502	0.258801
AZI09_06360	AZI09_06360 nitroreductase	0.795465	4.66954e-05	0.641796	0.00548023	0.663514	0.00142531
AZI09_06380	AZI09_06380 NUDIX hydrolase	0.512292	0.0249271	0.299919	0.242172	0.42767	0.0599757
AZI09_06400	AZI09_06400 RNA methyltransferase	-0.540278	0.0169372	-0.550037	0.0221623	-0.473983	0.0347496
AZI09_06410	AZI09_06410 cell division protein GpsB	-0.339594	0.154896	-0.862445	8.4469e-06	-0.494457	0.0266777
AZI09_06415	AZI09_06415 hypothetical protein	0.24563	0.418572	-0.124857	0.699032	0.234622	0.41944
AZI09_06425	AZI09_06425 carboxypeptidase	-0.256399	0.289333	-0.478901	0.0517902	-0.48136	0.0316473
AZI09_06430	AZI09_06430 sulfurtransferase	-0.0272506	0.953755	0.0263894	0.950543	-0.185917	0.659356
AZI09_06440	AZI09_06440 DNA replication protein DnaD	-0.165726	0.497736	-0.548372	0.0226529	-0.348602	0.131983
AZI09_06445	AZI09_06445 aspartate aminotransferase	-0.548981	0.0149212	-0.653531	0.00443914	-0.492111	0.0275193
AZI09_06450	AZI09_06450 hypothetical protein	-0.819562	5.66909e-05	-0.727662	0.00210549	-0.740646	0.000438702
AZI09_06455	AZI09_06455 DNA helicase	-0.528883	0.0198983	-0.480932	0.0506642	-0.527939	0.0167298
AZI09_06460	AZI09_06460 mevalonate kinase	-0.353988	0.137045	-0.508249	0.0372409	-0.427919	0.0598105
AZI09_06465	AZI09_06465 diphosphomevalonate decarboxylase	-0.314902	0.189132	-0.60644	0.00985494	-0.486862	0.0294784
AZI09_06470	AZI09_06470 phosphomevalonate kinase	-0.168309	0.490966	-0.61162	0.00908103	-0.339123	0.143547
AZI09_06475	AZI09_06475 type 2 isopentenyl-diphosphate Delta-isomerase	0.143748	0.557131	0.231937	0.37038	0.201155	0.395098
AZI09_06480	AZI09_06480 RNA methyltransferase	0.595361	0.00715895	-0.118282	0.651173	0.320217	0.168695
AZI09_06485	AZI09_06485 HAD family hydrolase	-0.998934	4.17941e-05	-0.959873	0.00238292	-0.17621	0.738421
AZI09_06490	AZI09_06490 succinyl-diaminopimelate desuccinylase	0.851969	3.66871e-06	0.500885	0.0405558	0.673588	0.00113064
AZI09_06505	AZI09_06505 2,5-diketo-D-gluconic acid reductase	0.693325	0.000996145	0.706704	0.00151535	0.585274	0.00670835
AZI09_06510	AZI09_06510 hypothetical protein	0.140934	0.589522	-0.297123	0.282175	-0.12668	0.616443
AZI09_06515	AZI09_06515 Zn-dependent alcohol dehydrogenase	0.648624	0.00266346	0.712273	0.00133633	0.665909	0.00134999
AZI09_06530	AZI09_06530 MerR family transcriptional regulator	-0.959488	0.000620753	-0.944808	0.00133409	-0.0736623	0.862382
AZI09_06540	AZI09_06540 quinone oxidoreductase	0.879777	6.9071e-07	0.767664	0.000320951	0.773112	6.41681e-05
AZI09_06545	AZI09_06545 hypothetical protein	0.10787	0.701976	0.0658293	0.823078	0.124574	0.645752
AZI09_06550	AZI09_06550 potassium transporter Kup	0.738812	0.00107792	0.791516	0.00126555	0.887218	4.59674e-06
AZI09_06575	AZI09_06575 transcriptional regulator	0.273574	0.389569	0.203847	0.598839	-0.0591578	0.855094
AZI09_06600	AZI09_06600 hypothetical protein	-0.425488	0.069341	-0.75196	0.000498704	-0.505745	0.0229073
AZI09_06610	AZI09_06610 arsenate reductase (thioredoxin)	0.039629	0.902679	-0.20019	0.555062	0.0601582	0.845218
AZI09_06620	AZI09_06620 ABC transporter ATP-binding protein	-0.553478	0.0139573	-0.727886	0.000924878	-0.62921	0.00295578
AZI09_06635	AZI09_06635 sugar ABC transporter substrate-binding protein	-0.670491	0.144976	-0.669776	0.216157	-0.710574	0.113529
AZI09_06640	AZI09_06640 sugar ABC transporter ATP-binding protein	0.329323	0.168574	-0.0825621	0.752746	0.0503849	0.832924
AZI09_06650	AZI09_06650 nicotinate phosphoribosyltransferase	0.659385	0.00213237	0.290909	0.257297	0.441408	0.0513747
AZI09_06655	AZI09_06655 isochorismatase	0.10509	0.698508	0.154394	0.582729	-0.130229	0.618358
AZI09_06695	AZI09_06695 glycerol kinase	0.163479	0.503666	0.103571	0.69242	0.027054	0.909857
AZI09_06700	AZI09_06700 4-oxalocrotonate tautomerase	-0.663303	0.00196233	-0.245078	0.343087	-0.55998	0.0102373
AZI09_06705	AZI09_06705 hypothetical protein	0.308478	0.198809	0.434787	0.0811409	0.197855	0.403058
AZI09_06715	AZI09_06715 peptidase U34	0.521277	0.0220931	0.295798	0.249018	0.256131	0.275709
AZI09_06740	AZI09_06740 hypothetical protein	0.658556	0.226836	0.677587	0.208807	0.526983	0.2827
AZI09_06755	AZI09_06755 GNAT family N-acetyltransferase	0.210735	0.469576	-0.282583	0.399813	0.111873	0.70338
AZI09_06760	AZI09_06760 catalase	-0.554636	0.0137173	-0.845109	1.95152e-05	-0.673099	0.00114366
AZI09_06770	AZI09_06770 oxidoreductase	0.163014	0.504896	-0.0737099	0.778598	0.0814897	0.7327
AZI09_06785	AZI09_06785 hypothetical protein	0.0911128	0.746743	-0.042415	0.885525	0.0713638	0.792833
AZI09_06790	AZI09_06790 aryl-alcohol dehydrogenase	0.739801	0.000293916	0.531883	0.0279806	0.597993	0.00535434
AZI09_06835	AZI09_06835 hypothetical protein	-0.407094	0.117589	-0.448025	0.108146	-0.590451	0.0125803
AZI09_06845	AZI09_06845 biotin--[acetyl-CoA-carboxylase] ligase	-0.106915	0.728108	-0.280076	0.377938	-0.323791	0.258761
AZI09_06850	AZI09_06850 enoyl-[acyl-carrier-protein] reductase	0.528551	0.0199903	0.411295	0.100967	0.363668	0.114985
AZI09_06865	AZI09_06865 acetyl-CoA carboxylase biotin carboxylase subunit	-0.262363	0.277866	-0.646385	0.00505197	-0.458557	0.0419995
AZI09_06870	AZI09_06870 beta-hydroxyacyl-ACP dehydratase	-0.0968267	0.721294	-0.322262	0.282895	-0.47266	0.0644767
AZI09_06875	AZI09_06875 acetyl-CoA carboxylase biotin carboxyl carrier protein subunit	-0.601793	0.00823457	-0.731133	0.000854137	-0.721664	0.000486716
AZI09_06880	AZI09_06880 beta-ketoacyl-[acyl-carrier-protein] synthase II	0.3817	0.106835	0.48246	0.0498291	0.342354	0.139529
AZI09_06885	AZI09_06885 beta-ketoacyl-ACP reductase	0.571166	0.0106383	0.465692	0.0595747	0.377372	0.100943
AZI09_06890	AZI09_06890 ACP S-malonyltransferase	-0.640202	0.00563573	-0.665585	0.00676266	-0.642342	0.00404642
AZI09_06895	AZI09_06895 acyl carrier protein	-0.118776	0.62817	-0.09423	0.71905	-0.0716195	0.764136
AZI09_06900	AZI09_06900 3-oxoacyl-ACP synthase	-0.0342135	0.892791	-0.0027164	0.992034	-0.0613414	0.803003
AZI09_06905	AZI09_06905 MarR family transcriptional regulator	-0.41156	0.127467	-0.688449	0.00648126	-0.474992	0.0629891
AZI09_06910	AZI09_06910 3-hydroxyacyl-[acyl-carrier-protein] dehydratase FabZ	0.237883	0.357883	0.221746	0.427035	0.0810175	0.749289
AZI09_06915	AZI09_06915 50S ribosomal protein L19	-0.660558	0.00208022	-0.590641	0.0125449	-0.638233	0.00246022
AZI09_06925	AZI09_06925 ribosome maturation factor RimM	-0.460981	0.0541786	-0.584295	0.0174632	-0.375059	0.113592
AZI09_06930	AZI09_06930 RNA-binding protein	-0.95936	1.13621e-05	-0.838818	0.0024192	-0.882379	0.000323452
AZI09_06935	AZI09_06935 30S ribosomal protein S16	-0.154538	0.527585	-0.557851	0.0199691	-0.22204	0.34677
AZI09_06940	AZI09_06940 hypothetical protein	0.672672	0.213424			0.675398	0.210859
AZI09_06950	AZI09_06950 ATPase	0.0230492	0.925379	-0.517901	0.0332132	-0.213592	0.365887
AZI09_06955	AZI09_06955 ATPase	-0.654005	0.00238567	-0.462604	0.0615137	-0.560354	0.0101758
AZI09_06960	AZI09_06960 signal recognition particle protein	-0.44141	0.0584993	-0.750069	0.000524753	-0.577998	0.00760143
AZI09_06965	AZI09_06965 DNA-binding protein	-0.585422	0.00845438	-0.897616	1.02542e-06	-0.55807	0.0105555
AZI09_06970	AZI09_06970 signal recognition particle-docking protein FtsY	0.542699	0.0163558	-0.0151346	0.954026	0.231748	0.325537
AZI09_06975	AZI09_06975 chromosome segregation protein SMC	-0.693555	0.00099069	-0.738039	0.000718444	-0.63782	0.00248127
AZI09_06980	AZI09_06980 ribonuclease III	0.675987	0.00148716	0.386015	0.125922	0.394104	0.0855433
AZI09_06985	AZI09_06985 acyl carrier protein	0.381887	0.106649	0.0814585	0.755955	0.277123	0.236859
AZI09_06990	AZI09_06990 phosphate acyltransferase	0.0142592	0.953798	0.34198	0.179093	0.138241	0.561088
AZI09_06995	AZI09_06995 ATP-dependent DNA helicase RecG	0.77991	8.22305e-05	0.40306	0.108672	0.622438	0.00338007
AZI09_07000	AZI09_07000 hypothetical protein	0.357448	0.132979	0.454862	0.0665794	0.407634	0.0744186
AZI09_07005	AZI09_07005 hypothetical protein	0.497867	0.0300659	0.478624	0.0519451	0.366375	0.112106
AZI09_07010	AZI09_07010 50S ribosomal protein L28	-0.0786624	0.748893	-0.213591	0.410427	-0.0372718	0.876029
AZI09_07015	AZI09_07015 thiamine diphosphokinase	-0.427096	0.0681826	-0.44838	0.0710518	-0.467377	0.0377239
AZI09_07020	AZI09_07020 ribulose-phosphate 3-epimerase	0.425279	0.0694929	0.575672	0.0156001	0.364351	0.114253
AZI09_07025	AZI09_07025 ribosome small subunit-dependent GTPase A	-0.487493	0.0342462	-0.70229	0.00167083	-0.64387	0.00218733
AZI09_07030	AZI09_07030 protein kinase	-0.480411	0.0373498	-0.466154	0.0592883	-0.48271	0.0311037
AZI09_07035	AZI09_07035 protein phosphatase	-0.456303	0.303416	-0.303521	0.508129	-0.212148	0.613997
AZI09_07040	AZI09_07040 16S rRNA (cytosine(967)-C(5))-methyltransferase	-0.164173	0.501832	-0.406074	0.105805	-0.0647785	0.786138
AZI09_07045	AZI09_07045 methionyl-tRNA formyltransferase	0.409324	0.0818134	0.348325	0.170638	0.430567	0.0580771
AZI09_07050	AZI09_07050 primosomal protein N	-0.355751	0.161088	-0.328165	0.232423	-0.385682	0.113944
AZI09_07055	AZI09_07055 phosphopantothenoylcysteine decarboxylase	0.235234	0.332323	0.631735	0.00652203	0.364604	0.113983
AZI09_07060	AZI09_07060 DNA-directed RNA polymerase subunit omega	-0.801857	3.64941e-05	-0.382048	0.130195	-0.471632	0.0357865
AZI09_07065	AZI09_07065 guanylate kinase	-0.452743	0.0515982	-0.495914	0.0429172	-0.462374	0.0401058
AZI09_07085	AZI09_07085 DNA repair protein RecN	-0.11809	0.630168	-0.49882	0.0415243	-0.288259	0.217764
AZI09_07090	AZI09_07090 ArgR family transcriptional regulator	0.0762801	0.756274	0.423204	0.0905272	0.210995	0.371881
AZI09_07095	AZI09_07095 cell division protein FtsJ	-0.433303	0.063847	-0.420764	0.0926002	-0.255101	0.277712
AZI09_07100	AZI09_07100 geranyl transferase	-0.587258	0.01319	-0.458097	0.0859384	-0.460538	0.0544407
AZI09_07110	AZI09_07110 exodeoxyribonuclease VII large subunit	-0.83053	1.07245e-05	-0.614965	0.00860755	-0.604938	0.00471573
AZI09_07115	AZI09_07115 bifunctional methylenetetrahydrofolate dehydrogenase/methenyltetrahydrofolate cyclohydrolase	0.206488	0.396352	-0.0533357	0.838899	0.136558	0.565912
AZI09_07120	AZI09_07120 N utilization substance protein B	-0.553953	0.0138585	-0.54825	0.0226893	-0.509743	0.0216784
AZI09_07125	AZI09_07125 alkaline-shock protein	0.80238	3.5751e-05	0.64172	0.00548762	0.63158	0.0028182
AZI09_07130	AZI09_07130 elongation factor P	-0.155626	0.524646	0.109785	0.674889	-0.0316544	0.894605
AZI09_07135	AZI09_07135 Xaa-Pro aminopeptidase	-0.333042	0.163529	-0.183328	0.481241	-0.19777	0.403262
AZI09_07140	AZI09_07140 50S ribosomal protein L27	-0.601332	0.00646176	-0.758247	0.00041966	-0.7017	0.000564561
AZI09_07145	AZI09_07145 hypothetical protein	-0.27971	0.378586	-0.711559	0.00945191	-0.258404	0.393977
AZI09_07150	AZI09_07150 50S ribosomal protein L21	-0.669049	0.00173347	-0.545025	0.0236648	-0.513384	0.0206052
AZI09_07155	AZI09_07155 transcriptional regulator	-0.520793	0.0680274	-0.481475	0.133751	-0.443491	0.112201
AZI09_07160	AZI09_07160 2-deoxyuridine 5-triphosphate nucleotidohydrolase	-0.326291	0.172764	-0.52114	0.0319391	-0.358659	0.120451
AZI09_07165	AZI09_07165 hypothetical protein	0.577633	0.00959719	0.399414	0.112212	0.490601	0.028072
AZI09_07170	AZI09_07170 exonuclease SbcC	0.262547	0.277516	-0.249074	0.335022	0.139918	0.556299
AZI09_07175	AZI09_07175 type I glutamate--ammonia ligase	0.691797	0.00103306	0.917415	2.17027e-07	0.73274	0.000238309
AZI09_07180	AZI09_07180 MerR family transcriptional regulator	-0.275155	0.254233	-0.497955	0.0419352	-0.361592	0.117228
AZI09_07185	AZI09_07185 tRNA (adenosine(37)-N6)-dimethylallyltransferase MiaA	0.383634	0.104923	-0.118129	0.651595	0.168542	0.477509
AZI09_07190	AZI09_07190 glycerophosphodiester phosphodiesterase	0.545893	0.0156134	-0.0221116	0.932871	0.311592	0.181113
AZI09_07195	AZI09_07195 DUF3042 domain-containing protein	0.674283	0.00154476	0.328021	0.198664	0.50395	0.0234768
AZI09_07200	AZI09_07200 sulfurtransferase	-0.536818	0.0177967	-0.586629	0.0133128	-0.632114	0.00278798
AZI09_07210	AZI09_07210 hypothetical protein	-0.990789	0.000126884	-0.871557	0.0236868	0.304517	0.506668
AZI09_07220	AZI09_07220 5-formyltetrahydrofolate cyclo-ligase	-0.0328729	0.893721	-0.36599	0.148523	-0.154525	0.51538
AZI09_07230	AZI09_07230 penicillin-binding protein	-0.784233	7.05857e-05	-0.545463	0.0235304	-0.610281	0.00426846
AZI09_07240	AZI09_07240 hypothetical protein	-0.10729	0.661979	-0.335752	0.18766	-0.330675	0.154437
AZI09_07245	AZI09_07245 iron-sulfur cluster biosynthesis protein	0.481044	0.0370638	0.488707	0.0465231	0.402004	0.0789083
AZI09_07250	AZI09_07250 transcription elongation factor GreA	-0.589906	0.00784833	-0.636136	0.00604829	-0.529128	0.0164412
AZI09_07255	AZI09_07255 uridine kinase	-0.661192	0.00205248	-0.729135	0.000897109	-0.690354	0.000753973
AZI09_07260	AZI09_07260 ABC transporter substrate-binding protein	-0.763543	0.000142404	-0.561014	0.0191313	-0.682926	0.000905079
AZI09_07265	AZI09_07265 phenylalanine--tRNA ligase subunit beta	-0.496021	0.030779	-0.541524	0.0247601	-0.467557	0.0376405
AZI09_07270	AZI09_07270 phenylalanine--tRNA ligase subunit alpha	-0.231835	0.339557	-0.460263	0.063014	-0.332794	0.151653
AZI09_07275	AZI09_07275 HxlR family transcriptional regulator	-0.0138638	0.955079	-0.473504	0.0548728	-0.270311	0.249056
AZI09_07285	AZI09_07285 RNA methyltransferase	-0.223939	0.356715	-0.411559	0.100727	-0.154848	0.51449
AZI09_07295	AZI09_07295 OxaA precursor	-0.798778	4.11401e-05	-0.717605	0.00118165	-0.7107	0.000444604
AZI09_07305	AZI09_07305 hypothetical protein	0.0537152	0.899478	-0.0806218	0.836646	-0.277326	0.470004
AZI09_07310	AZI09_07310 two-component sensor histidine kinase	-0.703507	0.000777314	-0.597289	0.0113501	-0.679978	0.000971777
AZI09_07315	AZI09_07315 DNA-binding response regulator	0.624826	0.00423359	0.203065	0.434401	0.371597	0.106699
AZI09_07320	AZI09_07320 alcohol dehydrogenase AdhP	0.610476	0.00550224	0.829976	3.74824e-05	0.671763	0.00117983
AZI09_07335	AZI09_07335 HAD family hydrolase	-0.342647	0.163944	-0.59674	0.0146762	-0.471947	0.0413385
AZI09_07340	AZI09_07340 50S ribosomal protein L32	-0.538509	0.0173723	-0.559087	0.0196383	-0.575695	0.00790348
AZI09_07345	AZI09_07345 DNA-binding protein	-0.750716	0.000212704	-0.842976	2.14829e-05	-0.70017	0.000587471
AZI09_07350	AZI09_07350 hypothetical protein	-0.53378	0.0273226	-0.644491	0.00949682	-0.536476	0.0217173
AZI09_07355	AZI09_07355 SAM-dependent methyltransferase	-0.75855	0.000658719	-0.683902	0.0069921	-0.574731	0.01581
AZI09_07360	AZI09_07360 ribosome silencing factor	-0.480541	0.0372907	-0.391776	0.119892	-0.378107	0.100227
AZI09_07365	AZI09_07365 HD domain-containing protein	-0.663484	0.00195475	-0.284018	0.269253	-0.345049	0.136238
AZI09_07370	AZI09_07370 nicotinate-nucleotide adenylyltransferase	0.00496782	0.983897	-0.191926	0.460539	-0.0952074	0.689692
AZI09_07375	AZI09_07375 RNA-binding protein	-0.858489	0.000350685	-0.576314	0.0634881	-0.608125	0.027445
AZI09_07380	AZI09_07380 ribosome biogenesis GTPase YqeH	-0.140901	0.565048	-0.506044	0.0382113	-0.379186	0.0991827
AZI09_07385	AZI09_07385 HAD family hydrolase	-0.3	0.212074	-0.683247	0.00249954	-0.477431	0.0332715
AZI09_07395	AZI09_07395 50S ribosomal protein L20	-0.618331	0.00477415	-0.641724	0.00548715	-0.603719	0.0048231
AZI09_07400	AZI09_07400 50S ribosomal protein L35	-0.329215	0.168722	-0.534	0.0272472	-0.370875	0.107435
AZI09_07405	AZI09_07405 translation initiation factor IF-3	0.0123259	0.960057	-0.0933016	0.721714	-0.0305516	0.898258
AZI09_07410	AZI09_07410 threonine--tRNA ligase	-0.81948	1.76283e-05	-0.564353	0.0182766	-0.617393	0.00372798
AZI09_07415	AZI09_07415 primosomal protein DnaI	0.116373	0.635187	0.261753	0.310169	0.19006	0.422205
AZI09_07420	AZI09_07420 replication initiation/membrane attachment protein	0.420719	0.0728626	-0.0931068	0.722274	0.127373	0.592554
AZI09_07425	AZI09_07425 transcriptional regulator NrdR	0.096176	0.695301	-0.438228	0.0784943	-0.103799	0.663204
AZI09_07430	AZI09_07430 dephospho-CoA kinase	0.374327	0.114354	-0.127758	0.625092	0.0655964	0.783499
AZI09_07435	AZI09_07435 DNA-formamidopyrimidine glycosylase	0.595734	0.00711375	0.220474	0.39514	0.303093	0.193941
AZI09_07440	AZI09_07440 DNA polymerase I	0.431645	0.0649843	-0.0100485	0.969468	0.0888958	0.709375
AZI09_07445	AZI09_07445 guanine deaminase	0.60166	0.00642522	0.188149	0.469579	0.342234	0.139676
AZI09_07455	AZI09_07455 hypothetical protein			-0.262035	0.670225	0.125287	0.840897
AZI09_07465	AZI09_07465 UDP-N-acetylmuramate--L-alanine ligase	0.45672	0.0493293	0.651365	0.00461816	0.483856	0.0306483
AZI09_07470	AZI09_07470 cell division protein FtsK	-0.607005	0.00585175	-0.737477	0.000728762	-0.673462	0.00113398
AZI09_07475	AZI09_07475 tRNA-binding protein	-0.563604	0.0119691	-0.469046	0.0575207	-0.42925	0.0589342
AZI09_07480	AZI09_07480 thiol reductase thioredoxin	-0.630438	0.003808	-0.201698	0.437568	-0.398609	0.081711
AZI09_07485	AZI09_07485 hypothetical protein	-0.0539948	0.82623	-0.680923	0.00262034	-0.336388	0.147012
AZI09_07495	AZI09_07495 alanine dehydrogenase	0.890407	3.26439e-07	0.756917	0.000435445	0.801189	2.18323e-05
AZI09_07500	AZI09_07500 universal stress protein UspA	0.904177	1.0942e-07	0.78981	0.000162341	0.816037	1.1506e-05
AZI09_07505	AZI09_07505 dipeptidase PepV	-0.19342	0.427548	0.106169	0.685072	0.0144035	0.951941
AZI09_07510	AZI09_07510 NAD(P)H-hydrate dehydratase	0.511986	0.0250283	0.599532	0.010968	0.522137	0.0181979
AZI09_07515	AZI09_07515 16S rRNA pseudouridylate synthase	-0.832771	0.00021798	-0.778781	0.00170777	-0.700973	0.00359894
AZI09_07525	AZI09_07525 hypothetical protein	0.516705	0.0706074	0.790236	0.00379668	0.521903	0.0673384
AZI09_07530	AZI09_07530 NADPH-dependent FMN reductase	-0.163263	0.504239	-0.516176	0.0339075	-0.371258	0.107045
AZI09_07535	AZI09_07535 ABC transporter	0.578748	0.048656	0.355655	0.347557	0.601869	0.0383968
AZI09_07545	AZI09_07545 leucine--tRNA ligase	-0.434474	0.0630529	-0.553311	0.0212218	-0.406827	0.0750501
AZI09_07555	AZI09_07555 SAM-dependent methyltransferase	0.864563	3.68962e-06	0.639411	0.00765292	0.682624	0.00127962
AZI09_07575	AZI09_07575 diguanylate cyclase	-0.353872	0.491349	-0.433502	0.331218	0.24943	0.589603
AZI09_07580	AZI09_07580 adaptor protein MecA	-0.506098	0.0270415	-0.252437	0.328323	-0.38053	0.0978925
AZI09_07585	AZI09_07585 transcriptional regulator Spx	0.342156	0.164589	-0.314758	0.235077	0.0774143	0.752757
AZI09_07590	AZI09_07590 hypothetical protein	0.675809	0.00149311	0.821634	5.23217e-05	0.797753	2.51311e-05
AZI09_07710	AZI09_07710 general stress protein	-0.734446	0.00652349	-0.922403	5.28131e-05	-0.690751	0.00894595
AZI09_07715	AZI09_07715 peptidylprolyl isomerase	0.213109	0.381039	-0.182825	0.482464	0.0568058	0.811976
AZI09_07720	AZI09_07720 phosphatidylglycerophosphatase A	0.185939	0.44597	0.0436523	0.86788	0.0251109	0.916309
AZI09_07725	AZI09_07725 cytochrome O ubiquinol oxidase	-0.917121	0.0100187	-0.8115	0.0499496	-0.249867	0.588929
AZI09_07740	AZI09_07740 glyoxal reductase	0.543028	0.0162782	0.315652	0.217131	0.30319	0.193791
AZI09_07745	AZI09_07745 oxidoreductase	0.787639	6.2433e-05	0.627667	0.00698594	0.6351	0.00262373
AZI09_07765	AZI09_07765 cell surface protein	0.720155	0.0054999	0.785237	0.00711657	0.813913	0.000709331
AZI09_07775	AZI09_07775 HAD family hydrolase	0.577101	0.00967967	0.67564	0.00291273	0.66196	0.00147606
AZI09_07780	AZI09_07780 hypothetical protein	-0.560923	0.0124717	-0.607267	0.00972802	-0.616371	0.00380197
AZI09_07785	AZI09_07785 multifunctional 2,3-cyclic-nucleotide 2-phosphodiesterase/5-nucleotidase/3-nucleotidase	0.505272	0.0273337	-0.0031125	0.990541	0.421271	0.0643351
AZI09_07790	AZI09_07790 metallophosphatase	0.369914	0.119032	0.522236	0.0315167	0.519145	0.018994
AZI09_07795	AZI09_07795 hypothetical protein	0.604413	0.00612432	0.599613	0.0109544	0.591651	0.00599818
AZI09_07800	AZI09_07800 amino acid permease	-0.662298	0.00274752	-0.562583	0.0232914	-0.623837	0.00431247
AZI09_07805	AZI09_07805 acetate kinase	0.396698	0.0926484	0.412583	0.0997987	0.339181	0.143475
AZI09_07810	AZI09_07810 DNA methyltransferase	0.400087	0.0896426	0.372132	0.141316	0.38544	0.0932842
AZI09_07855	AZI09_07855 transcriptional regulator	-0.727596	0.000414465	-0.713887	0.00128784	-0.706537	0.000497069
AZI09_07860	AZI09_07860 ABC transporter permease	0.547574	0.0152333	0.46768	0.0583509	0.410503	0.0722049
AZI09_07865	AZI09_07865 glutamine ABC transporter ATP-binding protein	0.722865	0.000471285	0.556629	0.0203005	0.616067	0.00382421
AZI09_07870	AZI09_07870 hypothetical protein	-0.789764	0.0346315	-0.900961	0.0142273	-0.766429	0.0265366
AZI09_07875	AZI09_07875 catabolite control protein A	-0.061474	0.802585	-0.203569	0.433237	-0.0718254	0.763476
AZI09_07880	AZI09_07880 dipeptidase	0.437246	0.0612019	0.502055	0.0400147	0.415961	0.068131
AZI09_07890	AZI09_07890 chemotaxis protein	-0.489225	0.0544508	-0.461174	0.0969593	-0.296942	0.247105
AZI09_07895	AZI09_07895 mechanosensitive ion channel protein MscS	-0.24717	0.307639	-0.644048	0.0052665	-0.515572	0.019981
AZI09_07905	AZI09_07905 transcriptional regulator	0.889259	3.55259e-07	0.618773	0.00809271	0.730855	0.000251947
AZI09_07910	AZI09_07910 hypothetical protein	0.270043	0.26352	-0.0662765	0.800479	0.0699014	0.769646
AZI09_07915	AZI09_07915 YfcE family phosphodiesterase	0.546096	0.0190474	0.368697	0.159947	0.501381	0.028744
AZI09_07920	AZI09_07920 non-canonical purine NTP pyrophosphatase, RdgB/HAM1 family	0.435633	0.0622736	0.123945	0.635537	0.257982	0.272133
AZI09_07925	AZI09_07925 glutamate racemase	0.326025	0.173134	0.0282788	0.914205	0.116995	0.623271
AZI09_07930	AZI09_07930 hydrocarbon-binding protein	-0.624046	0.012905	-0.679588	0.00750501	-0.297545	0.263045
AZI09_07935	AZI09_07935 thioredoxin	0.816721	1.98542e-05	0.665398	0.00355527	0.705159	0.000515566
AZI09_07940	AZI09_07940 endonuclease MutS2	-0.661991	0.00201797	-0.842714	2.17349e-05	-0.736989	0.000209873
AZI09_07950	AZI09_07950 cell division protein FtsZ	-0.816277	2.02349e-05	-0.689691	0.00218819	-0.758463	0.000106294
AZI09_07955	AZI09_07955 hypothetical protein	-0.111616	0.669752	-0.0777821	0.791549	-0.142716	0.584776
AZI09_07960	AZI09_07960 Holliday junction DNA helicase RuvA	-0.664826	0.00189937	-0.788621	0.000168727	-0.705943	0.000504972
AZI09_07965	AZI09_07965 hypothetical protein	0.59447	0.00726804	-0.021404	0.935015	0.363881	0.114756
AZI09_07970	AZI09_07970 alanine--tRNA ligase	-0.0740787	0.763114	-0.454296	0.0669615	-0.336801	0.146486
AZI09_07975	AZI09_07975 DEAD/DEAH box helicase	-0.413824	0.0781866	-0.802062	0.000107506	-0.500525	0.0245946
AZI09_07980	AZI09_07980 oligoribonuclease	-0.153943	0.529196	-0.454498	0.0668246	-0.368202	0.110192
AZI09_07990	AZI09_07990 preprotein translocase subunit YajC	0.436207	0.0618909	0.345773	0.174006	0.296604	0.204137
AZI09_07995	AZI09_07995 tRNA guanosine(34) transglycosylase Tgt	-0.382077	0.10646	-0.563574	0.0184733	-0.348251	0.132399
AZI09_08000	AZI09_08000 tRNA preQ1(34) S-adenosylmethionine ribosyltransferase-isomerase QueA	-0.679037	0.00138856	-0.766729	0.000329796	-0.692948	0.000706515
AZI09_08005	AZI09_08005 Holliday junction DNA helicase RuvB	-0.758306	0.000265279	-0.787801	0.000290238	-0.6449	0.00287096
AZI09_08010	AZI09_08010 Holliday junction DNA helicase RuvA	-0.100635	0.681863	-0.491641	0.0450285	-0.173542	0.464344
AZI09_08015	AZI09_08015 DNA mismatch repair protein MutL	-0.709418	0.03232	-0.926563	0.000328707	-0.547428	0.101443
AZI09_08020	AZI09_08020 DNA mismatch repair protein MutS	-0.633036	0.00362329	-0.649365	0.0047886	-0.607687	0.004481
AZI09_08025	AZI09_08025 metallophosphoesterase	-0.683286	0.00706358	-0.548322	0.0523521	-0.611672	0.0153864
AZI09_08030	AZI09_08030 ribonuclease Y	-0.720073	0.000507813	-0.630205	0.00669355	-0.719315	0.000350801
AZI09_08040	AZI09_08040 recombinase RecA	0.152516	0.533066	-0.04241	0.87161	0.101668	0.66974
AZI09_08045	AZI09_08045 competence/damage-inducible protein A	0.399588	0.0900801	0.269968	0.294665	0.305053	0.19093
AZI09_08050	AZI09_08050 CDP-diacylglycerol--glycerol-3-phosphate 3-phosphatidyltransferase	0.449768	0.370841	0.181961	0.769605	0.302275	0.560397
AZI09_08055	AZI09_08055 transcriptional regulator	-0.571245	0.010625	-0.468522	0.0578382	-0.636862	0.00253068
AZI09_08060	AZI09_08060 zinc protease	0.0261188	0.915473	-0.0818853	0.754714	-0.063015	0.791835
AZI09_08065	AZI09_08065 Zn-dependent peptidase	0.301444	0.209775	-0.361989	0.153351	0.0603806	0.800366
AZI09_08070	AZI09_08070 amino acid ABC transporter substrate-binding protein	-0.556956	0.0250213	-0.632883	0.0151303	-0.585116	0.0136117
AZI09_08075	AZI09_08075 polar amino acid ABC transporter ATP-binding protein	-0.372405	0.141002	-0.370439	0.174087	-0.34602	0.159563
AZI09_08085	AZI09_08085 septum site-determining protein MinD	0.843302	5.76868e-06	0.728402	0.000913332	0.702197	0.000557293
AZI09_08090	AZI09_08090 cell division inhibitor	-0.453789	0.0509942	-0.797306	0.00012657	-0.491692	0.0276718
AZI09_08100	AZI09_08100 rod shape-determining protein MreC	-0.603825	0.00618762	-0.422302	0.0912891	-0.607645	0.00448455
AZI09_08105	AZI09_08105 rod shape-determining protein	0.115497	0.637753	0.0379015	0.885169	0.068482	0.774206
AZI09_08115	AZI09_08115 bifunctional folylpolyglutamate synthase/dihydrofolate synthase	0.673716	0.00156436	0.350351	0.167996	0.526952	0.0169728
AZI09_08120	AZI09_08120 valine--tRNA ligase	0.654306	0.00237086	0.32601	0.201594	0.48192	0.0314211
AZI09_08125	AZI09_08125 2-Cys peroxiredoxin	0.759667	0.000161168	0.6037	0.0102851	0.646963	0.00204867
AZI09_08130	AZI09_08130 tRNA 4-thiouridine(8) synthase ThiI	-0.752511	0.000201377	-0.810315	8.01401e-05	-0.708734	0.000468764
AZI09_08135	AZI09_08135 aminotransferase V	-0.663254	0.00196438	-0.455557	0.0661126	-0.447731	0.0477483
AZI09_08140	AZI09_08140 septation ring formation regulator EzrA	-0.589729	0.00787153	-0.451362	0.0689681	-0.661918	0.00147745
AZI09_08145	AZI09_08145 histidine kinase	0.4717	0.0414593	0.687484	0.00229102	0.498868	0.0251502
AZI09_08150	AZI09_08150 30S ribosomal protein S4	-0.440666	0.0589751	-0.53579	0.0266387	-0.450483	0.046233
AZI09_08160	AZI09_08160 hypothetical protein	0.707005	0.000712143	0.597124	0.0113786	0.631633	0.00281522
AZI09_08165	AZI09_08165 hypothetical protein	-0.0331218	0.899577	-0.48393	0.0575206	-0.178174	0.479349
AZI09_08170	AZI09_08170 recombinase RarA	-0.0311427	0.899287	-0.377054	0.135718	-0.211092	0.371657
AZI09_08180	AZI09_08180 universal stress protein UspA	0.634531	0.00352042	0.62829	0.0069133	0.603599	0.00483372
AZI09_08190	AZI09_08190 glycerophosphodiester phosphodiesterase	-0.0067751	0.980133	0.0526697	0.852115	-0.245847	0.341527
AZI09_08195	AZI09_08195 D-alanine--D-alanine ligase A	-0.218536	0.368738	-0.309789	0.226259	-0.121776	0.60904
AZI09_08200	AZI09_08200 hypothetical protein	0.753385	0.000196047	0.334953	0.188777	0.513654	0.0205274
AZI09_08205	AZI09_08205 hypothetical protein	0.450847	0.0527078	0.258417	0.3166	0.169726	0.474375
AZI09_08210	AZI09_08210 glycine cleavage system protein H	0.516857	0.0234536	0.739652	0.000689475	0.448818	0.0471455
AZI09_08215	AZI09_08215 rod shape-determining protein RodA	-0.739293	0.000298258	-0.529459	0.0288389	-0.584234	0.00683052
AZI09_08220	AZI09_08220 hypothetical protein	-0.653971	0.00238735	-0.898959	9.32491e-07	-0.732644	0.000238989
AZI09_08230	AZI09_08230 rod shape-determining protein	-0.351386	0.14016	-0.465975	0.0593991	-0.365079	0.113477
AZI09_08235	AZI09_08235 UDP-N-acetylglucosamine 1-carboxyvinyltransferase	-0.808808	2.76318e-05	-0.813884	7.02749e-05	-0.768938	7.43647e-05
AZI09_08245	AZI09_08245 F0F1 ATP synthase subunit epsilon	0.0100051	0.967574	-0.0490986	0.851558	-0.0188358	0.937177
AZI09_08250	AZI09_08250 F0F1 ATP synthase subunit beta	0.571012	0.0106642	0.331595	0.193525	0.3422	0.139718
AZI09_08255	AZI09_08255 F0F1 ATP synthase subunit gamma	-0.751569	0.000207257	-0.386114	0.125816	-0.545048	0.0129453
AZI09_08260	AZI09_08260 F0F1 ATP synthase subunit alpha	0.686438	0.00117171	0.584544	0.0137261	0.59001	0.00617478
AZI09_08265	AZI09_08265 F0F1 ATP synthase subunit delta	0.384761	0.10382	0.0197332	0.940078	0.132062	0.578887
AZI09_08270	AZI09_08270 ATP synthase F0 subunit B	-0.126467	0.605916	-0.24865	0.335873	-0.31618	0.174432
AZI09_08275	AZI09_08275 F0F1 ATP synthase subunit C	-0.328347	0.169915	-0.212413	0.413075	-0.364625	0.113961
AZI09_08285	AZI09_08285 uracil phosphoribosyltransferase	0.845928	5.04415e-06	0.513012	0.0352093	0.750656	0.000137176
AZI09_08290	AZI09_08290 serine hydroxymethyltransferase	0.0775464	0.752348	0.446647	0.072284	0.265557	0.2578
AZI09_08295	AZI09_08295 threonylcarbamoyl-AMP synthase	0.552077	0.0142521	0.372754	0.1406	0.485346	0.030064
AZI09_08300	AZI09_08300 protein-(glutamine-N5) methyltransferase, release factor-specific	-0.965987	0.00749172	-0.897056	0.0153508	0.3194	0.537191
AZI09_08305	AZI09_08305 peptide chain release factor 1	0.0702664	0.774998	0.309798	0.226246	0.156072	0.511129
AZI09_08310	AZI09_08310 thymidine kinase	0.581154	0.00906611	0.416214	0.0965558	0.456311	0.0431456
AZI09_08315	AZI09_08315 UDP-N-acetylmuramyl peptide synthase	-0.37225	0.11654	-0.52916	0.0289461	-0.391765	0.0875851
AZI09_08320	AZI09_08320 glutamine amidotransferase	-0.68914	0.00109997	-0.662423	0.00376213	-0.56758	0.00904719
AZI09_08325	AZI09_08325 serine hydrolase	0.640486	0.00418916	0.401625	0.123084	0.609761	0.00557286
AZI09_08330	AZI09_08330 multidrug ABC transporter ATP-binding protein	-0.604506	0.00611444	-0.559832	0.0194411	-0.551904	0.011638
AZI09_08335	AZI09_08335 multidrug ABC transporter ATP-binding protein	-0.697691	0.000896712	-0.636042	0.00605813	-0.621961	0.00341174
AZI09_08340	AZI09_08340 hypothetical protein	0.693463	0.000992875	0.629675	0.00675383	0.622514	0.00337508
AZI09_08355	AZI09_08355 diguanylate cyclase	-0.918238	0.00351184	-0.990335	1.75451e-05	-0.562477	0.146688
AZI09_08365	AZI09_08365 VIP2 family actin-ADP-ribosylating toxin	0.30974	0.196883	0.584656	0.0137036	0.26171	0.265019
AZI09_08390	AZI09_08390 glucose-6-phosphate isomerase	0.586843	0.0082583	0.332673	0.191992	0.473703	0.034872
AZI09_08400	AZI09_08400 SAM-dependent methyltransferase	-0.354269	0.136712	-0.274948	0.285499	-0.418384	0.0663787
AZI09_08405	AZI09_08405 two-component sensor histidine kinase	-0.712123	0.000625141	-0.600395	0.0108238	-0.723661	0.000310271
AZI09_08410	AZI09_08410 DNA-binding response regulator	-0.633476	0.00359275	-0.402229	0.109472	-0.498624	0.0252328
AZI09_08460	AZI09_08460 repressor	0.291258	0.358361	-0.174208	0.630276	-0.0283901	0.930209
AZI09_08470	AZI09_08470 hypothetical protein	-0.2497	0.302553	0.0814521	0.755974	-0.166212	0.483705
AZI09_08485	AZI09_08485 hypothetical protein	-0.383104	0.105445	-0.754414	0.000466486	-0.536501	0.0147385
AZI09_08490	AZI09_08490 alpha-galactosidase	-0.258373	0.285507	-0.615802	0.00849218	-0.347009	0.133879
AZI09_08510	AZI09_08510 hypothetical protein	0.801232	0.00173146	0.62229	0.0546948	0.798097	0.00186185
AZI09_08515	AZI09_08515 hypothetical protein	0.0849289	0.729576	-0.354055	0.163237	-0.278247	0.234884
AZI09_08525	AZI09_08525 class II fumarate hydratase	0.778588	8.61032e-05	0.545342	0.0235674	0.561324	0.010018
AZI09_08545	AZI09_08545 dihydroneopterin aldolase	0.835879	8.32456e-06	0.5906	0.0125524	0.607808	0.00447093
AZI09_08550	AZI09_08550 MarR family transcriptional regulator	-0.507355	0.0266014	-0.760548	0.00039347	-0.671483	0.00118756
AZI09_08555	AZI09_08555 DUF5067 domain-containing protein	0.870363	1.26805e-06	0.76629	0.000334009	0.65679	0.00165592
AZI09_08560	AZI09_08560 lipopolysaccharide cholinephosphotransferase	-0.778896	0.00792926	-0.64678	0.0830486	-0.819813	0.00368756
AZI09_08565	AZI09_08565 exopolyphosphatase	0.86185	2.11254e-06	0.451081	0.0691622	0.732218	0.000242025
AZI09_08570	AZI09_08570 RNA degradosome polyphosphate kinase	-0.602421	0.00634088	-0.434904	0.0810499	-0.505969	0.0228371
AZI09_08575	AZI09_08575 exopolyphosphatase	0.812174	2.40525e-05	0.394006	0.117613	0.656419	0.00166951
AZI09_08580	AZI09_08580 cobalamin ABC transporter ATP-binding protein	-0.559408	0.0127634	-0.826513	4.31402e-05	-0.678824	0.000998969
AZI09_08590	AZI09_08590 heme ABC transporter substrate-binding protein IsdE	-0.0998211	0.68431	-0.404332	0.107455	-0.259038	0.270105
AZI09_08595	AZI09_08595 cell surface protein	-0.0319087	0.896822	-0.560049	0.019384	-0.238724	0.310765
AZI09_08600	AZI09_08600 cell surface protein	0.707313	0.000706638	0.595302	0.0116973	0.726007	0.0002901
AZI09_08605	AZI09_08605 cell surface protein	0.811067	2.51829e-05	0.901864	7.55757e-07	0.736457	0.000213266
AZI09_08610	AZI09_08610 hypothetical protein	0.111676	0.648991	-0.33194	0.193034	-0.0208224	0.930565
AZI09_08615	AZI09_08615 teichoic acid ABC transporter ATP-binding protein	-0.476541	0.0391347	-0.555196	0.0206944	-0.51485	0.0201854
AZI09_08625	AZI09_08625 DNA starvation/stationary phase protection protein	-0.210926	0.450494	-0.457785	0.115713	-0.329696	0.230121
AZI09_08630	AZI09_08630 alpha-glucosidase	0.0373704	0.879276	0.346893	0.172522	0.21085	0.372219
AZI09_08640	AZI09_08640 muramidase	0.038477	0.875727	0.174277	0.503509	-0.0610891	0.79807
AZI09_08645	AZI09_08645 glucosamine-6-phosphate deaminase	0.356183	0.134456	0.288214	0.261932	0.245439	0.296938
AZI09_08655	AZI09_08655 glutamine--fructose-6-phosphate aminotransferase	-0.786911	6.4104e-05	-0.642425	0.00541992	-0.580733	0.00725495
AZI09_08660	AZI09_08660 phosphoglucosamine mutase	-0.0237742	0.923038	-0.427041	0.0873356	-0.116581	0.624508
AZI09_08665	AZI09_08665 cell surface protein	-0.110939	0.651167	0.165891	0.524568	-0.175488	0.459272
AZI09_08670	AZI09_08670 TIGR00159 family protein	-0.238033	0.326432	-0.357398	0.15902	-0.451737	0.045555
AZI09_08680	AZI09_08680 sodium:proton antiporter	-0.605973	0.00595904	-0.644923	0.00518535	-0.720177	0.000342426
AZI09_08685	AZI09_08685 UDP-N-acetylenolpyruvoylglucosamine reductase	-0.0452456	0.854072	-0.321	0.209016	-0.234589	0.319472
AZI09_08690	AZI09_08690 exodeoxyribonuclease III	0.269033	0.26538	0.105656	0.686521	0.0792667	0.739746
AZI09_08695	AZI09_08695 exonuclease	-0.929961	0.000814443	-0.942294	0.000459842	-0.44438	0.230771
AZI09_08700	AZI09_08700 L-glyceraldehyde 3-phosphate reductase	0.479726	0.0376607	0.588372	0.0129747	0.659459	0.0015609
AZI09_08710	AZI09_08710 tRNA (N6-adenosine(37)-N6)-threonylcarbamoyltransferase complex ATPase TsaE	-0.481701	0.0367687	-0.894978	1.23123e-06	-0.624387	0.0032531
AZI09_08715	AZI09_08715 phosphate acetyltransferase	0.411282	0.0802201	0.679488	0.00269726	0.530166	0.0161922
AZI09_08720	AZI09_08720 uracil-DNA glycosylase	0.581728	0.00898182	0.165107	0.526557	0.35395	0.125757
AZI09_08725	AZI09_08725 hypothetical protein	0.481925	0.0428432	0.631265	0.0087277	0.430275	0.0659357
AZI09_08730	AZI09_08730 peptide ABC transporter ATP-binding protein	-0.890052	0.00305485	-0.920647	0.00117605	-0.469515	0.202259
AZI09_08735	AZI09_08735 SsrA-binding protein	0.563359	0.0120144	0.295001	0.250356	0.487626	0.0291863
AZI09_08740	AZI09_08740 ribonuclease R	-0.530644	0.0194157	-0.697237	0.00186469	-0.605674	0.00465194
AZI09_08745	AZI09_08745 carboxylesterase	0.26891	0.265607	0.416903	0.0959491	0.44467	0.0494784
AZI09_08805	AZI09_08805 hypothetical protein	0.307609	0.306585	0.220749	0.490536	0.0760928	0.795988
AZI09_08815	AZI09_08815 ATP-dependent Clp endopeptidase, proteolytic subunit ClpP	0.654216	0.00237529	0.446297	0.0725348	0.44339	0.0502163
AZI09_08820	AZI09_08820 DNA-binding protein WhiA	-0.223596	0.534613	-0.0829598	0.819769	-0.0599162	0.861085
AZI09_08825	AZI09_08825 hypothetical protein	0.126002	0.607253	-0.39704	0.114561	-0.105626	0.657619
AZI09_08830	AZI09_08830 RNase adaptor protein RapZ	0.508701	0.0261364	0.409319	0.102779	0.365128	0.113425
AZI09_08840	AZI09_08840 excinuclease ABC subunit A	-0.294934	0.220271	-0.434847	0.0810942	-0.340103	0.142321
AZI09_08845	AZI09_08845 excinuclease ABC subunit B	-0.434963	0.0627231	-0.530717	0.0283909	-0.393766	0.0858361
AZI09_08850	AZI09_08850 acetyltransferase	-0.275135	0.269162	-0.317993	0.230038	-0.132665	0.588219
AZI09_08855	AZI09_08855 hydrolase	0.885979	4.50047e-07	0.696432	0.00189718	0.755108	0.000118742
AZI09_08860	AZI09_08860 thioredoxin-disulfide reductase	-0.0898964	0.714373	0.0674395	0.797046	0.0415239	0.862009
AZI09_08870	AZI09_08870 glycerol-3-phosphate dehydrogenase	-0.431943	0.0647789	0.0354051	0.89269	-0.156154	0.510907
AZI09_08875	AZI09_08875 prolipoprotein diacylglyceryl transferase	-0.616698	0.0575569	-0.895792	0.00045417	-0.619211	0.042203
AZI09_08880	AZI09_08880 HPr kinase/phosphorylase	0.870651	1.24562e-06	0.609094	0.00945213	0.678427	0.00100848
AZI09_08890	AZI09_08890 stress-responsive transcriptional regulator	-0.455715	0.076067	-0.682872	0.00502095	-0.603635	0.0102956
AZI09_08895	AZI09_08895 phosphate transport system regulatory protein PhoU	-0.760904	0.000154961	-0.916982	2.25431e-07	-0.761195	9.70037e-05
AZI09_08900	AZI09_08900 phosphate ABC transporter ATP-binding protein	0.334151	0.162046	-0.132816	0.611337	0.154051	0.516684
AZI09_08905	AZI09_08905 phosphate ABC transporter ATP-binding protein	-0.324738	0.303067	-0.346263	0.270214	-0.235376	0.438858
AZI09_08920	AZI09_08920 phosphate ABC transporter substrate-binding protein	-0.563699	0.0119515	-0.235579	0.362698	-0.531306	0.0159225
AZI09_08925	AZI09_08925 histidine kinase	-0.153423	0.556603	-0.54366	0.0361908	-0.27237	0.274198
AZI09_08930	AZI09_08930 DNA-binding response regulator	0.457036	0.0491527	-0.132465	0.612288	0.156899	0.508866
AZI09_08935	AZI09_08935 serine protease	-0.278129	0.263773	-0.222638	0.407223	-0.398492	0.0910483
AZI09_08940	AZI09_08940 peptide chain release factor 2	0.454588	0.0580514	-0.0425984	0.871044	0.211342	0.385094
AZI09_08945	AZI09_08945 preprotein translocase subunit SecA	-0.75964	0.000161308	-0.657059	0.00415963	-0.662564	0.00145615
AZI09_08950	AZI09_08950 ribosomal subunit interface protein	0.48826	0.0339226	0.354101	0.163178	0.437073	0.0539797
AZI09_08965	AZI09_08965 YigZ family protein	0.388772	0.0999627	-0.012434	0.962224	0.10271	0.666541
AZI09_08975	AZI09_08975 murein hydrolase regulator LrgA	0.417741	0.26323	0.473075	0.343325	0.320964	0.399701
AZI09_08985	AZI09_08985 amino acid permease	-0.469168	0.0427167	-0.484625	0.0486639	-0.554362	0.0111961
AZI09_08995	AZI09_08995 chaperonin GroL	-0.571631	0.0105605	-0.503689	0.0392684	-0.524825	0.0175055
AZI09_09000	AZI09_09000 co-chaperone GroES	-0.286057	0.235127	-0.0569803	0.82804	-0.348391	0.132233
AZI09_09005	AZI09_09005 redox-sensing transcriptional repressor Rex	0.115605	0.637436	0.0656384	0.802364	0.0501738	0.833615
AZI09_09010	AZI09_09010 multidrug ABC transporter ATP-binding protein	-0.3459	0.146889	-0.740544	0.000673877	-0.444117	0.049796
AZI09_09025	AZI09_09025 tRNA (adenosine(37)-N6)-threonylcarbamoyltransferase complex transferase subunit TsaD	-0.390094	0.0987152	-0.436768	0.0796093	-0.435904	0.0546989
AZI09_09030	AZI09_09030 ribosomal-protein-alanine N-acetyltransferase	-0.894715	1.2535e-06	-0.584836	0.0220234	-0.658947	0.00293768
AZI09_09035	AZI09_09035 tRNA N6-adenosine(37)-N6-threonylcarbamoyltransferase complex dimerization subunit TsaB	-0.486868	0.0345119	-0.608658	0.00951738	-0.547118	0.0125387
AZI09_09040	AZI09_09040 acyl-ACP thioesterase	0.306235	0.216483	0.162635	0.547308	0.278862	0.247629
AZI09_09045	AZI09_09045 16S rRNA (cytidine(1402)-2-O)-methyltransferase	-0.610758	0.00547463	-0.386454	0.125455	-0.499833	0.0248254
AZI09_09055	AZI09_09055 DNA polymerase III subunit delta	-0.137789	0.573755	-0.690207	0.00216471	-0.352247	0.127716
AZI09_09060	AZI09_09060 hypothetical protein	0.731621	0.000370786	0.679745	0.00268337	0.607307	0.0045129
AZI09_09065	AZI09_09065 dTMP kinase	-0.620968	0.00454825	-0.325197	0.202786	-0.425984	0.0611016
AZI09_09070	AZI09_09070 hypothetical protein	-0.891039	4.36522e-05	-0.813069	0.00234158	-0.849221	0.000121595
AZI09_09075	AZI09_09075 recombination protein RecR	-0.706896	0.000714117	-0.684296	0.00244655	-0.525966	0.0172181
AZI09_09080	AZI09_09080 nucleoid-associated protein	-0.331194	0.166023	-0.743701	0.000620988	-0.498764	0.0251853
AZI09_09085	AZI09_09085 DNA polymerase III subunit gamma/tau	-0.661297	0.00204791	-0.744251	0.000612139	-0.657982	0.0016129
AZI09_09095	AZI09_09095 tRNA-specific adenosine deaminase	0.791573	5.40347e-05	0.731258	0.000851506	0.708068	0.000477199
AZI09_09100	AZI09_09100 16S rRNA methyltransferase	-0.775608	9.54091e-05	-0.342426	0.17849	-0.579344	0.00742929
AZI09_09105	AZI09_09105 NrdH-redoxin	-0.899799	2.80134e-05	-0.786182	0.00242714	-0.731847	0.00292589
AZI09_09110	AZI09_09110 ribonucleotide-diphosphate reductase subunit alpha	-0.183163	0.45291	-0.525238	0.0303815	-0.132116	0.57873
AZI09_09115	AZI09_09115 class 1b ribonucleoside-diphosphate reductase subunit beta	0.292454	0.224359	0.253197	0.326818	0.342306	0.139588
AZI09_09120	AZI09_09120 3-hydroxybutyryl-CoA dehydrogenase	0.00955127	0.969044	0.470582	0.0565979	0.149818	0.528407
AZI09_09125	AZI09_09125 Rossman fold protein, TIGR00730 family	0.625889	0.00719688	0.606293	0.0165733	0.541467	0.0202978
AZI09_09130	AZI09_09130 hypothetical protein	-0.624724	0.00424166	-0.651894	0.0045739	-0.601847	0.00499173
AZI09_09135	AZI09_09135 50S ribosomal protein L7/L12	-0.670471	0.00168039	-0.74784	0.000556918	-0.640914	0.00232707
AZI09_09140	AZI09_09140 50S ribosomal protein L10	-0.578852	0.00941064	-0.567996	0.0173788	-0.454061	0.044318
AZI09_09145	AZI09_09145 50S ribosomal protein L1	-0.776866	9.13823e-05	-0.654423	0.00436705	-0.686157	0.00083649
AZI09_09150	AZI09_09150 50S ribosomal protein L11	-0.700298	0.000841405	-0.628495	0.00688942	-0.571082	0.00853813
AZI09_09155	AZI09_09155 transcription termination/antitermination protein NusG	-0.587661	0.00814722	-0.565388	0.018018	-0.582347	0.00705672
AZI09_09170	AZI09_09170 DNA-binding protein	0.404057	0.107717	0.0199947	0.94141	0.180465	0.473623
AZI09_09175	AZI09_09175 23S rRNA (guanosine(2251)-2-O)-methyltransferase RlmB	-0.548033	0.015131	-0.699078	0.00179204	-0.642572	0.00224778
AZI09_09180	AZI09_09180 Mini-ribonuclease 3	-0.692478	0.00421964	-0.542693	0.0449417	-0.698322	0.00262291
AZI09_09185	AZI09_09185 cysteine--tRNA ligase	-0.509941	0.0257138	-0.640989	0.00555851	-0.64417	0.00217352
AZI09_09190	AZI09_09190 glutamate--tRNA ligase	0.121759	0.6195	0.357705	0.158636	0.213878	0.365229
AZI09_09195	AZI09_09195 hypothetical protein	-0.260411	0.281587	-0.371508	0.142037	-0.514811	0.0201965
AZI09_09200	AZI09_09200 DNA repair protein RadA	-0.744127	0.000259046	-0.903578	6.6558e-07	-0.805811	1.79901e-05
AZI09_09205	AZI09_09205 dUTP diphosphatase	-0.227598	0.348704	-0.383055	0.129101	-0.356488	0.122877
AZI09_09215	AZI09_09215 ribose 5-phosphate isomerase A	0.35716	0.133314	0.681311	0.00259982	0.454627	0.0440212
AZI09_09220	AZI09_09220 aminopeptidase	0.74751	0.000234286	0.579132	0.0148467	0.616856	0.00376672
AZI09_09225	AZI09_09225 penicillin-binding protein	0.347094	0.145406	0.0762012	0.771299	0.156491	0.509983
AZI09_09230	AZI09_09230 phosphoglycerate mutase	0.859865	2.36805e-06	0.710876	0.0013795	0.689539	0.000769442
AZI09_09245	AZI09_09245 LytR family transcriptional regulator	-0.468816	0.042894	-0.306704	0.231159	-0.399531	0.0809426
AZI09_09260	AZI09_09260 TetR family transcriptional regulator	-0.203997	0.465844	-0.411272	0.144029	-0.415229	0.109736
AZI09_09280	AZI09_09280 PTS mannose transporter subunit IID	-0.796209	0.0321572	-0.975603	0.000176229	-0.769673	0.0255135
AZI09_09285	AZI09_09285 PTS mannose/fructose/sorbose transporter subunit IIC	-0.901593	0.00221007	-0.588502	0.124861	-0.383326	0.308505
AZI09_09290	AZI09_09290 PTS fructose transporter subunit IIB	-0.182423	0.454769	0.352756	0.164895	0.0879438	0.71236
AZI09_09295	AZI09_09295 PTS mannose transporter subunit IIA	0.819736	0.00060267	0.596998	0.0404164	0.624338	0.0170033
AZI09_09300	AZI09_09300 phosphatase	0.375241	0.113403	0.208739	0.42139	0.230282	0.328691
AZI09_09310	AZI09_09310 transcriptional regulator	0.312281	0.277043	0.0435141	0.882577	0.309416	0.261768
AZI09_09320	AZI09_09320 transcriptional regulator	0.0248524	0.922024	-0.332302	0.208574	-0.203417	0.403569
AZI09_09330	AZI09_09330 amidohydrolase	0.710565	0.000949992	0.370167	0.143595	0.638105	0.00328411
AZI09_09340	AZI09_09340 homoserine kinase	0.846157	4.98469e-06	0.736529	0.000746465	0.843755	2.94594e-06
AZI09_09350	AZI09_09350 RNA-binding transcriptional accessory protein	-0.546379	0.0155027	-0.850668	1.509e-05	-0.677762	0.00102459
AZI09_09355	AZI09_09355 hypothetical protein	0.586595	0.00829227	0.43488	0.0810685	0.502615	0.0239075
AZI09_09360	AZI09_09360 NAD(+) synthase	0.725099	0.000443686	0.602858	0.0104202	0.589912	0.00618545
AZI09_09365	AZI09_09365 nicotinate phosphoribosyltransferase	0.640799	0.00311483	0.403217	0.108521	0.505193	0.0230814
AZI09_09370	AZI09_09370 acetylglucosaminyldiphospho-UDP acetyl-beta-D-mannosaminyltransferase	0.328676	0.169462	0.143442	0.582847	0.0878537	0.712643
AZI09_09375	AZI09_09375 GNAT family N-acetyltransferase	0.100733	0.731869	-0.191471	0.530897	0.0701655	0.803763
AZI09_09380	AZI09_09380 GntR family transcriptional regulator	0.317106	0.185887	0.301552	0.239491	0.307818	0.186736
AZI09_09385	AZI09_09385 N-acetylglucosamine-6-phosphate deacetylase	0.523439	0.0214506	0.226469	0.38208	0.374732	0.103546
AZI09_09390	AZI09_09390 pyrroline-5-carboxylate reductase	0.58095	0.0090962	0.484656	0.0486474	0.471822	0.0357018
AZI09_09405	AZI09_09405 phosphoesterase	0.379211	0.133313	-0.0633916	0.822415	0.0464295	0.854845
AZI09_09410	AZI09_09410 peptide ABC transporter permease	0.30444	0.219326	0.269249	0.296004	0.0143817	0.953402
AZI09_09455	AZI09_09455 tRNA dihydrouridine synthase DusB	-0.48492	0.155451	-0.623198	0.0542387	-0.445235	0.169968
AZI09_09460	AZI09_09460 Hsp33 family molecular chaperone	0.473861	0.040409	-0.0919805	0.72551	0.313243	0.178689
AZI09_09465	AZI09_09465 cell division protein FtsH	-0.115106	0.638899	-0.450392	0.0696404	-0.430811	0.0579193
AZI09_09470	AZI09_09470 hypoxanthine phosphoribosyltransferase	0.349812	0.142069	0.0357641	0.891608	0.110399	0.643112
AZI09_09480	AZI09_09480 RNA-binding protein S1	-0.309489	0.211392	-0.3546	0.177778	-0.315329	0.188501
AZI09_09485	AZI09_09485 dihydroorotate dehydrogenase	0.466338	0.205749	0.846085	0.00403813	0.44712	0.195121
AZI09_09490	AZI09_09490 hypothetical protein	-0.0918156	0.708526	0.05092	0.846112	-0.0599158	0.801873
AZI09_09495	AZI09_09495 sugar transporter	0.569789	0.0265932	0.665789	0.00934397	0.409407	0.115317
AZI09_09500	AZI09_09500 transcription-repair coupling factor	-0.592148	0.00755879	-0.685139	0.00240461	-0.553881	0.0112814
AZI09_09505	AZI09_09505 aminoacyl-tRNA hydrolase	-0.573882	0.0101905	-0.633603	0.00631742	-0.581297	0.00718521
AZI09_09510	AZI09_09510 L-lactate dehydrogenase	0.382678	0.105865	0.370071	0.143707	0.405988	0.0757111
AZI09_09515	AZI09_09515 hypothetical protein	0.0398991	0.87117	0.252401	0.328392	0.051078	0.830657
AZI09_09520	AZI09_09520 hypothetical protein	0.861836	2.11424e-06	0.635082	0.00615921	0.703783	0.000534599
AZI09_09525	AZI09_09525 PemK family transcriptional regulator	-0.232245	0.338681	-0.564319	0.0182853	-0.333423	0.150833
AZI09_09535	AZI09_09535 alanine racemase	-0.276719	0.251433	-0.415381	0.097293	-0.22847	0.332618
AZI09_09540	AZI09_09540 holo-ACP synthase	0.608187	0.0274249	0.585738	0.0582974	0.67225	0.0118309
AZI09_09545	AZI09_09545 hypothetical protein	-0.588221	0.00807184	-0.495883	0.042932	-0.396999	0.0830661
AZI09_09550	AZI09_09550 ATP-dependent RNA helicase	-0.690529	0.00106456	-0.572086	0.0164122	-0.575154	0.00797585
AZI09_09555	AZI09_09555 UDP-N-acetylmuramoyl-tripeptide--D-alanyl-D- alanine ligase	-0.63357	0.00358625	-0.20407	0.432081	-0.363697	0.114953
AZI09_09560	AZI09_09560 hypothetical protein	-0.889263	7.99024e-07	-0.503243	0.0469094	-0.699971	0.000848193
AZI09_09565	AZI09_09565 zinc metalloprotease HtpX	-0.401283	0.0885991	-0.0341424	0.896498	-0.233797	0.321155
AZI09_09570	AZI09_09570 hypothetical protein	-0.493061	0.0319499	-0.718228	0.00116458	-0.688639	0.000786816
AZI09_09575	AZI09_09575 protein-tyrosine-phosphatase	0.726458	0.000427575	0.404002	0.10777	0.615261	0.00388366
AZI09_09580	AZI09_09580 hypothetical protein	-0.00388368	0.994175	-0.432905	0.331961	0.13321	0.775857
AZI09_09590	AZI09_09590 hypothetical protein	0.291014	0.414635	0.706192	0.0224549	0.160893	0.636503
AZI09_09595	AZI09_09595 cell Surface protein	0.467589	0.043516	0.748056	0.000553728	0.403466	0.0777231
AZI09_09605	AZI09_09605 hypothetical protein	-0.437016	0.278946	-0.428475	0.33749	-0.438586	0.237635
AZI09_09615	AZI09_09615 hypothetical protein	0.357653	0.145069	0.370412	0.157863	0.322778	0.177707
AZI09_09620	AZI09_09620 hypothetical protein	-0.109786	0.654575	-0.0186214	0.943449	-0.0999121	0.675142
AZI09_09625	AZI09_09625 hypothetical protein	0.273479	0.257254	0.469007	0.0575444	0.221611	0.347726
AZI09_09635	AZI09_09635 class A sortase	0.533594	0.0186282	0.781563	0.000211127	0.427414	0.0601458
AZI09_09640	AZI09_09640 50S ribosomal protein L31	-0.605893	0.00596744	-0.706023	0.00153852	-0.632077	0.00279008
AZI09_09645	AZI09_09645 UDP-N-acetylglucosamine 1-carboxyvinyltransferase	-0.763936	0.000140606	-0.702351	0.0016686	-0.662189	0.0014685
AZI09_09655	AZI09_09655 alpha-acetolactate decarboxylase	-0.643099	0.00297607	-0.189104	0.467284	-0.388604	0.0904006
AZI09_09660	AZI09_09660 acetolactate synthase	-0.502047	0.0284988	-0.672016	0.00312822	-0.47724	0.0333519
AZI09_09670	AZI09_09670 hypothetical protein	-0.601818	0.0227845	-0.343567	0.300914	-0.613195	0.0197044
AZI09_09680	AZI09_09680 CTP synthase	-0.359005	0.131177	-0.46048	0.0628736	-0.391097	0.0881746
AZI09_09685	AZI09_09685 DNA-directed RNA polymerase subunit delta	-0.401614	0.195646	-0.219477	0.542361	-0.440568	0.151727
AZI09_09690	AZI09_09690 hypothetical protein	0.605298	0.00603015	0.413916	0.0985998	0.278041	0.235244
AZI09_09695	AZI09_09695 ligase	-0.0851426	0.803438	0.0268212	0.941371	0.0761904	0.813944
AZI09_09700	AZI09_09700 hypothetical protein	0.500974	0.0288947	0.15221	0.559766	0.383424	0.095157
AZI09_09705	AZI09_09705 sugar-phosphatase	0.256966	0.288231	-0.142585	0.585123	0.109568	0.645629
AZI09_09710	AZI09_09710 phosphoketolase	-0.558303	0.0129794	-0.0958813	0.714319	-0.349244	0.131224
AZI09_09715	AZI09_09715 GntR family transcriptional regulator	0.533084	0.0187624	0.269806	0.294966	0.395729	0.0841461
AZI09_09735	AZI09_09735 ribose-phosphate pyrophosphokinase	0.0948347	0.699361	-0.17445	0.503079	-0.109691	0.645259
AZI09_09740	AZI09_09740 UDP-N-acetylglucosamine diphosphorylase/glucosamine-1-phosphate N-acetyltransferase	0.0118777	0.961509	-0.213313	0.411052	-0.0405799	0.865118
AZI09_09745	AZI09_09745 pur operon repressor	0.121225	0.62105	-0.0550674	0.833736	-0.0162356	0.945836
AZI09_09760	AZI09_09760 ABC transporter ATP-binding protein	-0.534789	0.0183164	-0.313837	0.219932	-0.584698	0.00677573
AZI09_09765	AZI09_09765 metal ABC transporter substrate-binding protein			-0.954365	0.0116222	-0.769357	0.128268
AZI09_09770	AZI09_09770 alpha/beta hydrolase	0.713623	0.000601406	0.492092	0.044802	0.510691	0.0213949
AZI09_09775	AZI09_09775 ABC transporter ATP-binding protein	-0.823743	4.81679e-05	-0.866669	1.40168e-05	-0.751257	0.000325843
AZI09_09805	AZI09_09805 6-phospho-beta-glucosidase	-0.540801	0.069441	-0.554341	0.0767842	-0.386879	0.191577
AZI09_09810	AZI09_09810 transcriptional regulator	0.795161	4.72358e-05	0.557491	0.0200665	0.664663	0.00138874
AZI09_09820	AZI09_09820 alpha-xylosidase	0.402122	0.0878722	0.235218	0.363455	0.247751	0.292265
AZI09_09830	AZI09_09830 4-(cytidine 5-diphospho)-2-C-methyl-D-erythritol kinase	0.667213	0.00180404	0.544647	0.0237811	0.477602	0.0331994
AZI09_09835	AZI09_09835 hypothetical protein	-0.687636	0.00657046	-0.976936	4.94473e-08	-0.626462	0.0124591
AZI09_09840	AZI09_09840 16S rRNA (adenine(1518)-N(6)/adenine(1519)-N(6))- dimethyltransferase	-0.424466	0.0700851	-0.650344	0.00470453	-0.536132	0.0148201
AZI09_09845	AZI09_09845 ribonuclease M5	-0.690159	0.00107391	-0.726867	0.00094806	-0.692637	0.000712056
AZI09_09850	AZI09_09850 hydrolase TatD	0.428492	0.0671893	0.194437	0.45458	0.329656	0.155788
AZI09_09855	AZI09_09855 methionine--tRNA ligase	0.393315	0.0957213	-0.123962	0.635492	0.206372	0.38269
AZI09_09860	AZI09_09860 hypothetical protein	0.130068	0.595608	-0.332378	0.192411	-0.172372	0.46741
AZI09_09870	AZI09_09870 NAD-dependent protein deacylase	0.682513	0.00128289	0.615534	0.00852901	0.673005	0.00114617
AZI09_09875	AZI09_09875 IpaB/EvcA family protein	-0.573099	0.010318	-0.612541	0.0089486	-0.501715	0.0242017
AZI09_09880	AZI09_09880 hydroxymethylglutaryl-CoA reductase, degradative	-0.458572	0.0482995	-0.0665162	0.799771	-0.206016	0.38353
AZI09_09885	AZI09_09885 exopolyphosphatase	-0.231731	0.339782	-0.278959	0.278242	-0.332551	0.151971
AZI09_09890	AZI09_09890 tryptophan--tRNA ligase	-0.219116	0.367436	-0.332958	0.191589	-0.26528	0.258317
AZI09_09895	AZI09_09895 ATP-dependent DNA helicase	-0.930036	2.31439e-08	-0.806176	9.30211e-05	-0.817065	1.95641e-05
AZI09_09900	AZI09_09900 hypothetical protein	-0.819515	0.000606476	-0.952387	1.77861e-06	-0.820561	0.000323496
AZI09_09910	AZI09_09910 transcriptional regulator	-0.552236	0.0174832	-0.470424	0.0659267	-0.587113	0.00822152
AZI09_09925	AZI09_09925 2-dehydro-3-deoxygluconokinase	-0.623779	0.134403	-0.306366	0.460496	-0.472518	0.237071
AZI09_09960	AZI09_09960 glutathione reductase	0.629072	0.00390822	0.600796	0.0107572	0.538413	0.014321
AZI09_09970	AZI09_09970 transcriptional regulator	-0.234627	0.348683	-0.4467	0.0828136	-0.162083	0.507365
AZI09_09975	AZI09_09975 hypothetical protein	-0.473462	0.047182	-0.304422	0.251636	-0.551585	0.0143569
AZI09_09980	AZI09_09980 hypothetical protein	-0.412693	0.0790866	-0.534231	0.0271682	-0.538324	0.0143401
AZI09_10015	AZI09_10015 tyrosine--tRNA ligase	-0.427312	0.0680284	-0.567516	0.0174952	-0.440486	0.0519205
AZI09_10035	AZI09_10035 transcriptional regulator	0.810843	4.46628e-05	0.62725	0.00929953	0.677427	0.00143991
AZI09_10040	AZI09_10040 hypothetical protein	0.355882	0.134809	-0.122569	0.639322	0.110827	0.64182
AZI09_10045	AZI09_10045 hypothetical protein	0.845165	1.00968e-05	0.508734	0.0370301	0.641967	0.00304367
AZI09_10050	AZI09_10050 hypothetical protein	0.672408	0.00161027	0.317357	0.214523	0.482166	0.031322
AZI09_10060	AZI09_10060 nucleoside 2-deoxyribosyltransferase	-0.793606	5.00867e-05	-0.50721	0.0376956	-0.644287	0.00216819
AZI09_10075	AZI09_10075 glycerate 2-kinase	0.642216	0.0030287	0.48618	0.0478398	0.693958	0.000688725
AZI09_10085	AZI09_10085 sugar diacid utilization regulator	-0.803544	0.00510276	-0.733666	0.0157289	-0.724784	0.0116264
AZI09_10095	AZI09_10095 multidrug ABC transporter	0.503271	0.028052	0.473774	0.0547152	0.403265	0.0778851
AZI09_10100	AZI09_10100 GntR family transcriptional regulator	0.703432	0.00077875	0.327516	0.199397	0.504475	0.0233093
AZI09_10105	AZI09_10105 hypothetical protein	-0.444981	0.0562538	-0.195873	0.45119	-0.435568	0.0549071
AZI09_10110	AZI09_10110 tRNA ligase	-0.374523	0.114151	0.00425869	0.987058	-0.18946	0.423701
AZI09_10115	AZI09_10115 aryl-sulfate sulfotransferase	-0.589664	0.00788011	-0.66051	0.00390018	-0.707926	0.000479012
AZI09_10125	AZI09_10125 ABC transporter substrate-binding protein	-0.41796	0.0749595	-0.431414	0.0837975	-0.471144	0.0360048
AZI09_10135	AZI09_10135 ABC-F family ATPase	-0.604592	0.00610514	-0.705575	0.00155395	-0.583137	0.00696128
AZI09_10165	AZI09_10165 transcriptional regulator	0.493736	0.0316802	0.524603	0.0306189	0.555283	0.0110342
AZI09_10170	AZI09_10170 copper oxidase	0.282198	0.241782	0.0934452	0.721302	0.114463	0.630859
AZI09_10180	AZI09_10180 cadmium-translocating P-type ATPase	0.496507	0.0305899	0.723533	0.0010273	0.386372	0.0924274
AZI09_10190	AZI09_10190 hypothetical protein	-0.406472	0.0841748	-0.211491	0.415152	-0.272851	0.244461
AZI09_10195	AZI09_10195 GntR family transcriptional regulator	0.0774685	0.901463	-0.293075	0.632258	-0.0909711	0.86392
AZI09_10200	AZI09_10200 peptide ABC transporter permease	0.637746	0.00330725	0.17756	0.495375	0.277938	0.235425
AZI09_10205	AZI09_10205 bacitracin ABC transporter ATP-binding protein	0.377554	0.111018	0.753543	0.000477719	0.51103	0.0212942
AZI09_10210	AZI09_10210 aldo/keto reductase	0.347839	0.144486	0.38287	0.129302	0.350232	0.130063
AZI09_10220	AZI09_10220 MarR family transcriptional regulator	-0.792094	0.010936	-0.712058	0.0313935	-0.560398	0.0919921
AZI09_10235	AZI09_10235 Rrf2 family transcriptional regulator	-0.163357	0.503989	-0.61907	0.00805367	-0.285518	0.222367
AZI09_10245	AZI09_10245 3-ketoacyl-ACP reductase	0.60332	0.00624236	0.48322	0.0494179	0.60055	0.00511142
AZI09_10270	AZI09_10270 D-alanyl-D-alanine carboxypeptidase	-0.7132	0.111586	-0.767394	0.129867	-0.716255	0.109344
AZI09_10275	AZI09_10275 transcriptional regulator Spx	-0.910865	0.0115635	-0.911622	0.0113707	-0.0927333	0.843247
AZI09_10285	AZI09_10285 N-acetylmuramoyl-L-alanine amidase	0.204805	0.400298	0.340509	0.181092	0.084085	0.724499
AZI09_10290	AZI09_10290 transcriptional regulator	0.122771	0.616571	-0.170518	0.512898	-0.0784673	0.742285
AZI09_10295	AZI09_10295 HAD family hydrolase	-0.450756	0.052761	-0.886628	2.13121e-06	-0.628876	0.00297566
AZI09_10305	AZI09_10305 galactose mutarotase	0.252073	0.297828	0.224985	0.385291	0.252667	0.28248
AZI09_10315	AZI09_10315 hypothetical protein	-0.0842365	0.739648	-0.599198	0.0141695	-0.27097	0.26182
AZI09_10340	AZI09_10340 DNA-binding response regulator	0.688756	0.00157252	0.418148	0.10701	0.399443	0.0902078
AZI09_10345	AZI09_10345 hypothetical protein	-0.609557	0.0055931	-0.600665	0.0107789	-0.702525	0.000552524
AZI09_10360	AZI09_10360 GTP pyrophosphokinase	0.36203	0.127726	0.282733	0.271518	0.304118	0.192362
AZI09_10370	AZI09_10370 3-beta hydroxysteroid dehydrogenase	-0.420555	0.0729863	-0.547808	0.0228211	-0.393164	0.0863593
AZI09_10390	AZI09_10390 acyltransferase	0.636079	0.00341639	0.25117	0.330838	0.547327	0.0124981
AZI09_10395	AZI09_10395 cellobiose PTS IIC subunit	0.52757	0.0525209	0.0174669	0.954835	0.192123	0.492733
AZI09_10405	AZI09_10405 S-ribosylhomocysteine lyase	0.710397	0.000653415	0.839829	2.4691e-05	0.65098	0.00187965
AZI09_10410	AZI09_10410 alpha/beta hydrolase	-0.183734	0.451479	-0.324421	0.203928	-0.206059	0.383429
AZI09_10415	AZI09_10415 hypothetical protein	-0.820312	0.0126198	-0.907466	0.0018459	-0.285055	0.457189
AZI09_10435	AZI09_10435 thioredoxin	-0.157108	0.520657	-0.531852	0.0279915	-0.408839	0.0734823
AZI09_10440	AZI09_10440 NADH oxidase	-0.518451	0.0229555	0.117325	0.653829	-0.312495	0.179785
AZI09_10445	AZI09_10445 fatty acid-binding protein DegV	0.907009	8.56331e-08	0.624523	0.00736243	0.738572	0.000200052
AZI09_10460	AZI09_10460 3-beta hydroxysteroid dehydrogenase	0.171766	0.481973	0.54742	0.0229373	0.350391	0.129876
AZI09_10475	AZI09_10475 2-dehydro-3-deoxygluconokinase	0.343974	0.449975	0.0858866	0.854732	0.317957	0.442792
AZI09_10485	AZI09_10485 2-deoxy-D-gluconate 3-dehydrogenase	-0.0203725	0.934026	-0.143491	0.582715	-0.275272	0.240133
AZI09_10490	AZI09_10490 5-dehydro-4-deoxy-D-glucuronate isomerase	-0.361949	0.127817	-0.425317	0.0887588	-0.308919	0.185084
AZI09_10500	AZI09_10500 transcriptional regulator	-0.280807	0.24421	-0.758791	0.00041334	-0.31615	0.174475
AZI09_10505	AZI09_10505 succinate-semialdehyde dehydrogenase	0.838876	7.19444e-06	0.680617	0.00263659	0.69153	0.000732134
AZI09_10510	AZI09_10510 transcriptional regulator	0.482613	0.0363623	0.157358	0.546402	0.267282	0.254606
AZI09_10515	AZI09_10515 6-O-methylguanine DNA methyltransferase	-0.881857	0.00376592	-0.963007	0.000123079	-0.525568	0.146178
AZI09_10520	AZI09_10520 NADH dehydrogenase	0.891319	3.05033e-07	0.806383	9.23375e-05	0.802001	2.11098e-05
AZI09_10525	AZI09_10525 short-chain dehydrogenase	0.401781	0.0881671	0.493197	0.044251	0.449527	0.0467554
AZI09_10535	AZI09_10535 DNA-binding response regulator	0.110045	0.653808	-0.162548	0.533073	-0.0146492	0.951122
AZI09_10555	AZI09_10555 pyruvate oxidase	0.88544	4.6759e-07	0.745758	0.000588419	0.814941	1.20859e-05
AZI09_10560	AZI09_10560 Mg2+ and Co2+ transporter	-0.490779	0.14978	-0.416152	0.265238	-0.191411	0.572888
AZI09_10570	AZI09_10570 transcriptional regulator	-0.169679	0.487391	-0.333093	0.191397	-0.332791	0.151657
AZI09_10575	AZI09_10575 glucohydrolase	-0.650636	0.00255661	-0.594708	0.0118027	-0.592479	0.00591074
AZI09_10620	AZI09_10620 plastocyanin	0.808797	2.7644e-05	0.530789	0.0283654	0.654855	0.00172782
AZI09_10625	AZI09_10625 peroxidase	0.887115	4.1501e-07	0.57238	0.0163446	0.676727	0.00105006
AZI09_10640	AZI09_10640 glycine/betaine ABC transporter ATP-binding protein	-0.0204283	0.933845	-0.232251	0.369714	-0.268458	0.252441
AZI09_10645	AZI09_10645 choline ABC transporter permease	-0.776993	0.000148594	-0.640248	0.00563115	-0.65095	0.00254026
AZI09_10650	AZI09_10650 glycine/betaine ABC transporter substrate-binding protein	-0.521022	0.0221699	-0.449546	0.0702319	-0.54457	0.0130406
AZI09_10655	AZI09_10655 amino acid ABC transporter permease	-0.736051	0.00175685	-0.782643	0.00156259	-0.611879	0.0117682
AZI09_10670	AZI09_10670 tautomerase	-0.651714	0.0115598	-0.333391	0.289603	-0.428742	0.110803
AZI09_10675	AZI09_10675 daunorubicin resistance protein DrrC	0.635893	0.00342878	0.615879	0.00848164	0.577166	0.00770951
AZI09_10690	AZI09_10690 MarR family transcriptional regulator	-0.477383	0.0387409	-0.259487	0.31453	-0.282665	0.227226
AZI09_10700	AZI09_10700 cytidine deaminase	-0.0663597	0.793617	0.100998	0.709762	0.0480731	0.845055
AZI09_10705	AZI09_10705 signal peptidase I	-0.338255	0.169769	-0.435345	0.0807075	-0.382996	0.105551
AZI09_10710	AZI09_10710 oleate hydratase	0.754938	0.00018688	0.505304	0.0385408	0.616214	0.00381345
AZI09_10715	AZI09_10715 hypothetical protein	0.799962	3.92958e-05	0.814749	6.80444e-05	0.743603	0.000171391
AZI09_10720	AZI09_10720 acyltransferase	0.0343239	0.89595	-0.0337677	0.901198	0.191393	0.446781
AZI09_10725	AZI09_10725 adenosine deaminase	-0.691122	0.00104973	-0.572617	0.0162899	-0.562477	0.00983301
AZI09_10730	AZI09_10730 recombinase XerD	0.514507	0.0242032	0.01734	0.947335	0.30025	0.198365
AZI09_10750	AZI09_10750 2,5-diketo-D-gluconic acid reductase	0.911981	5.46193e-08	0.570502	0.0167815	0.739599	0.000193889
AZI09_10755	AZI09_10755 D-alanyl-D-alanine carboxypeptidase	-0.510225	0.0256175	-0.300794	0.240733	-0.526367	0.017118
AZI09_10765	AZI09_10765 copper-translocating P-type ATPase	-0.864667	0.0120151	-0.686879	0.0882485	-0.39942	0.326928
AZI09_10785	AZI09_10785 hypothetical protein	-0.933737	0.0020943	-0.969335	0.00139613	-0.945803	0.00127546
AZI09_10790	AZI09_10790 peptidase C69	0.818447	1.84353e-05	0.53166	0.0280587	0.611811	0.00414702
AZI09_10820	AZI09_10820 magnesium-transporting ATPase	-0.784317	7.03736e-05	-0.853482	1.31966e-05	-0.836339	4.34567e-06
AZI09_10825	AZI09_10825 transcriptional regulator	-0.679452	0.0441031	-0.666346	0.0500177	-0.2998	0.400021
AZI09_10835	AZI09_10835 hypothetical protein	0.129023	0.660229	0.245025	0.467726	0.0770285	0.793529
AZI09_10840	AZI09_10840 glycine/betaine ABC transporter permease	0.286964	0.233581	0.0436774	0.867805	0.0350099	0.883502
AZI09_10845	AZI09_10845 proline/glycine betaine ABC transporter ATP-binding protein	0.784929	6.88491e-05	0.500126	0.04091	0.660996	0.00150828
AZI09_10855	AZI09_10855 alcohol dehydrogenase AdhP	0.504245	0.0277007	-0.0297281	0.909825	0.297496	0.202715
AZI09_10860	AZI09_10860 succinyl-diaminopimelate desuccinylase	0.751969	0.00020474	0.625962	0.00718812	0.749113	0.000144109
AZI09_10875	AZI09_10875 hypothetical protein	-0.178528	0.524386	-0.0117249	0.969675	-0.0946237	0.727408
AZI09_10885	AZI09_10885 GNAT family N-acetyltransferase	-0.266322	0.27041	-0.205689	0.428359	-0.137963	0.561882
AZI09_10890	AZI09_10890 flavodoxin	-0.710872	0.000645528	-0.62568	0.00722208	-0.626012	0.00315028
AZI09_10895	AZI09_10895 trans-2-enoyl-CoA reductase	0.558384	0.0129634	0.644189	0.00525337	0.564038	0.00958692
AZI09_10900	AZI09_10900 tRNA-dihydrouridine synthase	-0.939678	0.0176229			-0.892749	0.0414783
AZI09_10905	AZI09_10905 hypothetical protein	-0.342141	0.164609	-0.424873	0.100911	-0.473852	0.040413
AZI09_10915	AZI09_10915 PadR family transcriptional regulator			-0.23771	0.700213	-0.5657	0.320241
AZI09_10920	AZI09_10920 isochorismatase	0.370164	0.118764	0.33849	0.18386	0.282345	0.227774
AZI09_10925	AZI09_10925 hypothetical protein	0.309839	0.196732	0.364329	0.150514	0.161445	0.496508
AZI09_10930	AZI09_10930 peptidase	-0.0149362	0.951607	0.366242	0.148222	-0.0960679	0.687022
AZI09_10950	AZI09_10950 glycerol kinase	0.464107	0.045318	0.453478	0.0675167	0.457556	0.0425075
AZI09_10955	AZI09_10955 endonuclease III	-0.772855	0.000275398	-0.69982	0.0025444	-0.637263	0.00444679
AZI09_10960	AZI09_10960 hypothetical protein	0.0525325	0.830871	0.196483	0.449753	0.315382	0.175581
AZI09_10975	AZI09_10975 protease	0.127334	0.651105	0.397199	0.159642	0.264678	0.321856
AZI09_10980	AZI09_10980 esterase	0.479831	0.0376131	0.260568	0.312444	0.409077	0.0732986
AZI09_10985	AZI09_10985 protein tyrosine phosphatase	-0.00416578	0.986496	-0.456547	0.0654512	-0.183056	0.439818
AZI09_10990	AZI09_10990 hydrolase	0.745966	0.000245325	0.520466	0.0322013	0.616605	0.00378495
AZI09_11000	AZI09_11000 short-chain dehydrogenase	-0.630575	0.00379807	-0.106852	0.683145	-0.357766	0.121445
AZI09_11005	AZI09_11005 adenylosuccinate lyase	-0.694958	0.000957933	-0.6559	0.0042498	-0.673093	0.0011438
AZI09_11010	AZI09_11010 adenylosuccinate synthase	-0.317767	0.184922	-0.45478	0.0666349	-0.368081	0.110318
AZI09_11015	AZI09_11015 GMP reductase	-0.405687	0.0848335	-0.507874	0.0374044	-0.393913	0.085709
AZI09_11020	AZI09_11020 divalent metal cation transporter	-0.0951817	0.69831	-0.551203	0.0218238	-0.297385	0.202892
AZI09_11025	AZI09_11025 universal stress protein UspA	-0.173307	0.47799	0.0924756	0.724087	-0.058641	0.806011
AZI09_11030	AZI09_11030 Mn-dependent transcriptional regulator	0.507684	0.0264871	0.284869	0.267757	0.330896	0.154145
AZI09_11060	AZI09_11060 hypothetical protein	-0.276815	0.595383	-0.266198	0.665113	-0.408043	0.421905
AZI09_11080	AZI09_11080 hypothetical protein	0.480109	0.190864	0.182356	0.665587	0.648301	0.0589543
AZI09_11090	AZI09_11090 MarR family transcriptional regulator	0.394879	0.0942908	0.0861152	0.742437	0.288622	0.217159
AZI09_11095	AZI09_11095 GNAT family N-acetyltransferase	0.715309	0.000575641	0.674266	0.00299298	0.636492	0.00254999
AZI09_11100	AZI09_11100 PadR family transcriptional regulator	0.668107	0.00176936	0.534182	0.027185	0.370826	0.107485
AZI09_11105	AZI09_11105 phenolic acid decarboxylase padC	0.00449335	0.985882	-0.121301	0.65451	-0.065242	0.790733
AZI09_11115	AZI09_11115 ADP-ribose pyrophosphatase	-0.439021	0.237116	-0.509492	0.242803	-0.426567	0.252222
AZI09_11120	AZI09_11120 GNAT family N-acetyltransferase	-0.397395	0.114207	-0.37858	0.148189	-0.450051	0.0609232
AZI09_11140	AZI09_11140 response regulator of citrate/malate metabolism					0.584353	0.300811
AZI09_11150	AZI09_11150 lactate dehydrogenase	-0.0320896	0.89624	-0.288791	0.260935	-0.124897	0.599825
AZI09_11170	AZI09_11170 GNAT family N-acetyltransferase	-0.0356502	0.899627	0.274563	0.387787	0.0863543	0.7596
AZI09_11175	AZI09_11175 hypothetical protein	-0.11794	0.801169	-0.465612	0.292372	0.118556	0.779782
AZI09_11180	AZI09_11180 glyoxal reductase	0.874819	9.5688e-07	0.65212	0.00455508	0.729246	0.000264099
AZI09_11185	AZI09_11185 hypothetical protein	0.342018	0.179042	-0.0180781	0.949013	0.0943917	0.709481
AZI09_11195	AZI09_11195 succinyl-diaminopimelate desuccinylase	0.631721	0.00371588	0.497153	0.0423191	0.535769	0.014901
AZI09_11200	AZI09_11200 hypothetical protein	0.835233	8.58731e-06	0.601379	0.010661	0.693804	0.000691407
AZI09_11205	AZI09_11205 universal stress protein UspA	0.548734	0.0149755	0.569878	0.0169286	0.463622	0.0395009
AZI09_11220	AZI09_11220 acetoin reductase	0.144753	0.554349	0.483027	0.0495219	0.297203	0.203181
AZI09_11230	AZI09_11230 xylulokinase	0.236089	0.330517	-0.202997	0.434558	-0.0314668	0.895226
AZI09_11235	AZI09_11235 xylose isomerase	0.611868	0.00536703	0.429084	0.0856695	0.56076	0.0101095
AZI09_11250	AZI09_11250 hypothetical protein	-0.317606	0.185155	-0.410353	0.101829	-0.378993	0.0993686
AZI09_11260	AZI09_11260 lipoate--protein ligase	0.571483	0.0105852	0.476502	0.0531438	0.481966	0.0314025
AZI09_11265	AZI09_11265 Rrf2 family transcriptional regulator	-0.686427	0.00117203	-0.439601	0.0774554	-0.536517	0.0147349
AZI09_11270	AZI09_11270 dipeptide/oligopeptide/nickel ABC transporter ATP-binding protein	0.490767	0.0747709	0.0427566	0.900666	0.418235	0.136694
AZI09_11275	AZI09_11275 peptide ABC transporter substrate-binding protein	0.222338	0.444873	-0.107639	0.739157	0.0709096	0.809644
AZI09_11290	AZI09_11290 peptide ABC transporter substrate-binding protein	0.833118	9.49804e-06	0.677776	0.00279146	0.681751	0.000931174
AZI09_11310	AZI09_11310 universal stress protein UspA	0.813343	2.29059e-05	0.635042	0.00616339	0.674348	0.00111067
AZI09_11320	AZI09_11320 3-beta hydroxysteroid dehydrogenase	0.791682	5.38159e-05	0.770083	0.000298999	0.716782	0.000376438
AZI09_11335	AZI09_11335 two-component system response regulator	0.482501	0.0364121	-0.00223058	0.993221	0.255113	0.277688
AZI09_11345	AZI09_11345 transcription elongation factor GreA	-0.0679597	0.782212	-0.707494	0.0014888	-0.225766	0.338528
AZI09_11355	AZI09_11355 GntR family transcriptional regulator	-0.360576	0.129377	-0.420056	0.093208	-0.408658	0.0736222
AZI09_11360	AZI09_11360 aminoacyl-tRNA deacylase	0.687891	0.00113267	0.32509	0.202943	0.501445	0.0242904
AZI09_11370	AZI09_11370 hypothetical protein	-0.191781	0.431548	0.00489842	0.985114	-0.24493	0.297973
AZI09_11395	AZI09_11395 hypothetical protein	0.743009	0.000267705	0.689506	0.00219664	0.638496	0.00244686
AZI09_11415	AZI09_11415 LacI family transcriptional regulator	0.659917	0.00210858	0.437794	0.0788247	0.529954	0.0162428
AZI09_11420	AZI09_11420 mannonate dehydratase	0.222592	0.359692	0.339998	0.18179	0.349585	0.130823
AZI09_11425	AZI09_11425 transcriptional regulator	-0.63383	0.0149328	-0.548975	0.0520151	-0.632883	0.0113319
AZI09_11430	AZI09_11430 6-phosphogluconate dehydrogenase (decarboxylating)	-0.656241	0.00227752	-0.159723	0.540311	-0.448775	0.047169
AZI09_11435	AZI09_11435 gluconokinase	0.801308	3.72872e-05	0.505591	0.0384126	0.626471	0.00312174
AZI09_11440	AZI09_11440 hydroxyacid dehydrogenase	0.7305	0.00038254	0.6516	0.00459846	0.632024	0.00279305
AZI09_11445	AZI09_11445 phosphoglycerate mutase	0.392663	0.106996	-0.250367	0.349661	0.0902104	0.713415
AZI09_11450	AZI09_11450 galactose mutarotase	0.748541	0.00022715	0.492889	0.0444038	0.467727	0.0375616
AZI09_11455	AZI09_11455 mannitol dehydrogenase	0.845984	5.0295e-06	0.610914	0.00918357	0.637818	0.00248137
AZI09_11460	AZI09_11460 beta-glucuronidase	-0.747115	0.000237071	-0.716766	0.00120494	-0.637054	0.00252074
AZI09_11465	AZI09_11465 alpha-glucosidase	0.487952	0.0340523	0.222527	0.390641	0.270763	0.248234
AZI09_11470	AZI09_11470 melibiose carrier protein	-0.319538	0.338128	-0.797871	0.00567642	-0.397213	0.201051
AZI09_11475	AZI09_11475 glucuronate isomerase	0.17179	0.48191	-0.273848	0.287509	-0.0277802	0.907447
AZI09_11485	AZI09_11485 phosphohydrolase	-0.189207	0.437873	-0.561543	0.0189939	-0.309832	0.183721
AZI09_11490	AZI09_11490 ABC transporter	0.624685	0.00557873	0.564831	0.0226265	0.531729	0.019123
AZI09_11495	AZI09_11495 permease	0.816507	0.000113871	0.391515	0.185849	0.558644	0.0244924
AZI09_11505	AZI09_11505 acetate kinase	-0.392439	0.096529	-0.591199	0.0124408	-0.422747	0.063309
AZI09_11515	AZI09_11515 5-dehydro-4-deoxy-D-glucuronate isomerase	0.673016	0.00158878	0.564698	0.0181902	0.523206	0.0179198
AZI09_11560	AZI09_11560 peptidoglycan-binding protein LysM	0.617244	0.00829636	0.910779	9.50673e-07	0.683998	0.00174559
AZI09_11565	AZI09_11565 bifunctional acetaldehyde-CoA/alcohol dehydrogenase	0.513319	0.0245892	0.58326	0.0139857	0.566899	0.009149
AZI09_11570	AZI09_11570 glycerophosphodiester phosphodiesterase	-0.196234	0.420722	-0.590123	0.0126419	-0.212193	0.369109
AZI09_11585	AZI09_11585 hypothetical protein	-0.479742	0.0376535	-0.928236	7.81629e-08	-0.619489	0.00357997
AZI09_11590	AZI09_11590 magnesium-transporting ATPase	-0.192027	0.445249	-0.470739	0.0657213	-0.345639	0.147214
AZI09_11595	AZI09_11595 glyoxal reductase	0.684006	0.00123959	0.465342	0.0597924	0.48936	0.0285328
AZI09_11605	AZI09_11605 molecular chaperone	-0.321582	0.179411	-0.264394	0.305133	-0.217076	0.357931
AZI09_11610	AZI09_11610 hypothetical protein	0.884084	5.14294e-07	0.789746	0.000162678	0.808472	1.6055e-05
AZI09_11615	AZI09_11615 hemolysin	0.385888	0.102725	0.142754	0.584674	0.1269	0.593939
AZI09_11620	AZI09_11620 transcriptional regulator	-0.231512	0.519849	-0.836104	0.0190825	0.000503289	0.998899
AZI09_11625	AZI09_11625 2-deoxy-D-gluconate 3-dehydrogenase	-0.237739	0.327049	-0.272674	0.289663	-0.372582	0.105701
AZI09_11645	AZI09_11645 ribonucleotide reductase assembly protein NrdI	-0.38773	0.100955	-0.755648	0.000450968	-0.538803	0.0142369
AZI09_11650	AZI09_11650 NADPH-dependent oxidoreductase	-0.289544	0.229217	-0.13678	0.600645	-0.242829	0.302267
AZI09_11665	AZI09_11665 hypothetical protein	-0.129794	0.596391	-0.0496505	0.849907	-0.278251	0.234876
AZI09_11670	AZI09_11670 aldo/keto reductase	0.79675	4.44694e-05	0.634324	0.00623991	0.68365	0.000889315
AZI09_11680	AZI09_11680 TetR family transcriptional regulator	-0.420139	0.406873	-0.12319	0.792449	-0.273117	0.553439
AZI09_11690	AZI09_11690 nucleotide pyrophosphohydrolase	-0.752405	0.0312484	-0.442088	0.272755	-0.213192	0.581804
AZI09_11715	AZI09_11715 3-alpha-hydroxysteroid dehydrogenase	-0.282284	0.241631	0.0798041	0.760775	-0.115265	0.628452
AZI09_11740	AZI09_11740 Zn-dependent alcohol dehydrogenase	0.409123	0.0819776	0.333573	0.190719	0.398657	0.0816713
AZI09_11750	AZI09_11750 MerR family transcriptional regulator	-0.456558	0.100791	-0.284129	0.346802	-0.234309	0.400605
AZI09_11755	AZI09_11755 oxidoreductase	-0.3097	0.196944	-0.228576	0.377547	-0.0689706	0.772636
AZI09_11765	AZI09_11765 diguanylate cyclase	-0.621946	0.135894	-0.694697	0.0832311	0.210742	0.616403
AZI09_11775	AZI09_11775 hypothetical protein	0.544175	0.26431	0.0312834	0.95309	0.426264	0.340262
AZI09_11780	AZI09_11780 dehydrogenase	0.349163	0.14286	-0.144895	0.578995	0.0852855	0.720716
AZI09_11785	AZI09_11785 beta-galactosidase	0.566934	0.0113674	0.0340475	0.896784	0.239979	0.308153
AZI09_11790	AZI09_11790 beta-galactosidase	0.582234	0.0089081	0.289875	0.25907	0.444582	0.0495287
AZI09_11795	AZI09_11795 Rrf2 family transcriptional regulator	-0.381382	0.178469	-0.578282	0.0384268	-0.482046	0.0688131
AZI09_11800	AZI09_11800 NAD(P)-dependent oxidoreductase	0.479406	0.070569	0.104479	0.7341	0.243964	0.362526
AZI09_11805	AZI09_11805 AraC family transcriptional regulator	-0.277689	0.249706	-0.457363	0.0649105	-0.507146	0.0224705
AZI09_11810	AZI09_11810 hypothetical protein	0.285164	0.236657	-0.141092	0.589099	0.23018	0.328911
AZI09_11815	AZI09_11815 helicase-exonuclease AddAB subunit AddA	-0.633412	0.00359719	-0.585455	0.0135443	-0.454433	0.0441228
AZI09_11820	AZI09_11820 ATP-dependent helicase	-0.33191	0.165053	-0.719087	0.00114137	-0.4733	0.0350482
AZI09_11825	AZI09_11825 succinyl-diaminopimelate desuccinylase	0.728706	0.000402004	0.69291	0.00204499	0.665674	0.00135722
AZI09_11830	AZI09_11830 xylanase	0.179262	0.462755	0.396441	0.115159	0.381831	0.0966558
AZI09_11835	AZI09_11835 hypothetical protein	0.206507	0.396309	-0.284476	0.268447	-0.119895	0.614623
AZI09_11840	AZI09_11840 saccharopine dehydrogenase	-0.330694	0.166702	-0.511957	0.0356519	-0.473356	0.0350237
AZI09_11845	AZI09_11845 oxidoreductase	0.411092	0.0803734	0.34642	0.173148	0.357242	0.12203
AZI09_11855	AZI09_11855 hypothetical protein	0.656796	0.0281314	0.580216	0.101446	0.384712	0.242695
AZI09_11875	AZI09_11875 transcriptional regulator	0.66079	0.00207004	0.356207	0.160513	0.659079	0.00157415
AZI09_11900	AZI09_11900 1,4-dihydroxy-2-naphthoate prenyltransferase	-0.962749	0.000504168	-0.804089	0.0292706	-0.166535	0.693473
AZI09_11930	AZI09_11930 hypothetical protein	0.0403339	0.869777	0.260352	0.31286	0.120936	0.61153
AZI09_11955	AZI09_11955 cardiolipin synthase	0.458167	0.0485229	0.299177	0.243395	0.213922	0.365128
AZI09_11960	AZI09_11960 DNA-entry nuclease	-0.732504	0.000361748	-0.5776	0.0151767	-0.541005	0.0137701
AZI09_11965	AZI09_11965 hypothetical protein	-0.548551	0.015016	0.00110099	0.996654	-0.402824	0.0782417
AZI09_11980	AZI09_11980 mannonate dehydratase	0.832529	1.81329e-05	0.746383	0.000896972	0.786383	6.53399e-05
AZI09_12010	AZI09_12010 hypothetical protein	0.586318	0.0105476	0.436648	0.0908315	0.526963	0.0204352
AZI09_12015	AZI09_12015 phosphatase	0.438078	0.0606544	-0.046198	0.860244	0.289672	0.215416
AZI09_12020	AZI09_12020 aminopeptidase	0.701704	0.000812793	0.575933	0.0155423	0.61811	0.00367684
AZI09_12025	AZI09_12025 transcriptional regulator	0.297255	0.216491	0.103049	0.693899	0.20226	0.392451
AZI09_12030	AZI09_12030 signal peptidase I	-0.358018	0.132317	-0.505347	0.0385218	-0.554476	0.011176
AZI09_12040	AZI09_12040 hypothetical protein					0.136716	0.826472
AZI09_12045	AZI09_12045 acyl-CoA thioesterase	-0.119575	0.625842	-0.510065	0.0364563	-0.184035	0.437332
AZI09_12050	AZI09_12050 GNAT family N-acetyltransferase	0.682764	0.00355999	0.504003	0.0554112	0.430057	0.0848839
AZI09_12055	AZI09_12055 NADH-flavin reductase	0.856668	2.83614e-06	0.638968	0.00575845	0.839735	3.64579e-06
AZI09_12085	AZI09_12085 tRNA uridine(34) 5-carboxymethylaminomethyl synthesis enzyme MnmG	-0.743418	0.000264506	-0.557388	0.0200942	-0.618144	0.00367438
AZI09_12090	AZI09_12090 tRNA uridine(34) 5-carboxymethylaminomethyl synthesis GTPase MnmE	-0.538553	0.0173615	-0.512189	0.0355544	-0.495292	0.0263832
AZI09_12095	AZI09_12095 RNA-binding protein	-0.742952	0.000268148	-0.88547	2.29212e-06	-0.768304	7.60292e-05
AZI09_12100	AZI09_12100 hypothetical protein	-0.463381	0.0457004	-0.442481	0.0753103	-0.408767	0.0735386
AZI09_12105	AZI09_12105 ribonuclease P protein component	-0.436991	0.0613706	-0.517498	0.0333744	-0.416346	0.0678503
AZI09_12110	AZI09_12110 ATPase	-0.390882	0.0979762	-0.201013	0.439158	-0.256616	0.274769
AZI09_12115	AZI09_12115 hypothetical protein	-0.680143	0.00135416	-0.864021	7.78475e-06	-0.707105	0.00048962
AZI09_12235	AZI09_12235 phage capsid protein			-0.939365	0.0177593	-0.573423	0.312157
AZI09_12240	AZI09_12240 hypothetical protein	-0.305612	0.232909	-0.144386	0.607674	-0.150249	0.551787
AZI09_12280	AZI09_12280 hypothetical protein	-0.904266	9.01758e-06	-0.867505	0.000122095	-0.719718	0.00248486
AZI09_12310	AZI09_12310 hypothetical protein	0.701894	0.00748833	0.490831	0.125274	0.608569	0.0273015
AZI09_12340	AZI09_12340 hypothetical protein	0.84589	5.05395e-06	0.927019	8.83479e-08	0.845794	2.63801e-06
AZI09_12345	AZI09_12345 hypothetical protein	0.835091	8.646e-06	0.905949	5.56138e-07	0.828725	6.35338e-06
AZI09_12365	AZI09_12365 hypothetical protein	-0.417001	0.137976	-0.632639	0.0203155	-0.440958	0.0999164
AZI09_12370	AZI09_12370 hypothetical protein	0.738415	0.000305891	0.77796	0.000235999	0.693587	0.000695213
AZI09_12375	AZI09_12375 hypothetical protein	0.735791	0.000329708	0.679164	0.00271489	0.76199	9.4436e-05
AZI09_12385	AZI09_12385 hypothetical protein	-0.231737	0.339769	-0.569651	0.0169826	-0.469633	0.0366868
AZI09_12395	AZI09_12395 antibiotic biosynthesis monooxygenase	0.742325	0.000273113	0.410868	0.101357	0.48445	0.0304143
AZI09_12405	AZI09_12405 hypothetical protein	0.244605	0.312849	0.418492	0.0945602	0.164107	0.489336
AZI09_12410	AZI09_12410 glycosyl transferase	-0.621015	0.00454431	-0.799784	0.000116311	-0.745312	0.000162494
AZI09_12425	AZI09_12425 hypothetical protein	-0.821532	2.90698e-05	-0.673977	0.00419794	-0.725319	0.000441035
AZI09_12430	AZI09_12430 chromosome partitioning protein ParA	-0.218303	0.369261	-0.549651	0.0222753	-0.355236	0.124292
AZI09_12450	AZI09_12450 hypothetical protein	-0.66072	0.0744781	-0.406907	0.317082	-0.235651	0.541599
AZI09_12470	AZI09_12470 hypothetical protein	0.925813	0.0239846	0.977955	0.00391607	0.974102	0.00498356
AZI09_12490	AZI09_12490 hypothetical protein	-0.199101	0.41383	-0.542156	0.0245595	-0.327457	0.158731
AZI09_12495	AZI09_12495 type I restriction-modification system subunit M	-0.819433	1.76642e-05	-0.694064	0.00199555	-0.686593	0.00082757
AZI09_12500	AZI09_12500 restriction endonuclease	-0.481299	0.0369489	-0.707234	0.00149751	-0.53667	0.0147011
AZI09_12510	AZI09_12510 alpha-glucosidase	-0.178706	0.464167	-0.444283	0.0739902	-0.247534	0.292702
AZI09_12525	AZI09_12525 transposase	-0.830032	0.000238798	-0.844536	0.000280841	-0.776281	0.000666741
AZI09_12530	AZI09_12530 MFS transporter	-0.330488	0.166983	-0.75086	0.000513724	-0.54449	0.0130568
AZI09_12535	AZI09_12535 LacI family transcriptional regulator			-0.805598	0.0998384	-0.930473	0.0217763
AZI09_12560	AZI09_12560 fatty acid-binding protein DegV	-0.0180794	0.941439	-0.0132115	0.959863	-0.0447877	0.851274
AZI09_12570	AZI09_12570 glycerol acyltransferase	-0.46452	0.0451013	-0.700767	0.00172743	-0.633807	0.00269386
AZI09_12575	AZI09_12575 glycosyl transferase	-0.339432	0.155106	-0.813144	7.22297e-05	-0.515231	0.0200774
AZI09_12580	AZI09_12580 acyl-phosphate glycerol 3-phosphate acyltransferase	-0.561502	0.0123619	-0.599482	0.0109764	-0.626139	0.00314236
AZI09_12585	AZI09_12585 multidrug ABC transporter permease	-0.662138	0.00378242	-0.714006	0.00279	-0.622126	0.00583541
AZI09_12590;AZI09_12610;AZI09_12745	AZI09_12590 hypothetical protein	0.609787	0.00557021	0.655746	0.00426195	0.624206	0.0032647
AZI09_12595;AZI09_12555;AZI09_12850	AZI09_12595 Pin-related site-specific recombinase/DNA invertase;AZI09_12555 Pin-related site-specific recombinase/DNA invertase	-0.333468	0.162959	-0.577559	0.0151856	-0.402618	0.078409
AZI09_12600	AZI09_12600 pyridine nucleotide-disulfide oxidoreductase	0.837736	7.6076e-06	0.640233	0.00563266	0.681722	0.000931831
AZI09_12605	AZI09_12605 NAD(FAD)-dependent dehydrogenase	0.670895	0.00166485	0.610272	0.00927764	0.617776	0.0037006
AZI09_12615	AZI09_12615 MFS transporter	0.227035	0.455709	0.216777	0.498568	0.0711828	0.808923
AZI09_12620	AZI09_12620 copper oxidase	0.701144	0.0008241	0.581287	0.0143922	0.591218	0.00604435
AZI09_12635	AZI09_12635 hypothetical protein	0.0940087	0.701865	-0.0952859	0.716024	-0.0732398	0.758949
AZI09_12640	AZI09_12640 ATPase	-0.410614	0.0807608	-0.23167	0.370945	-0.285929	0.221672
AZI09_12645	AZI09_12645 hypothetical protein	0.735326	0.00033409	0.165546	0.525443	0.487184	0.029355
AZI09_12655	AZI09_12655 relaxase	-0.058523	0.823452	-0.251968	0.364962	-0.0991295	0.695543
AZI09_12660	AZI09_12660 hypothetical protein	-0.689975	0.00153052	-0.701174	0.00247511	-0.704829	0.000752125
AZI09_12680	AZI09_12680 oxidoreductase	-0.958581	0.00253771	-0.907599	0.0124125	-0.0174806	0.970329
AZI09_12685	AZI09_12685 thiamin biosynthesis protein ApbE	-0.752566	0.00189727	-0.601011	0.0298212	-0.606624	0.0164984
AZI09_12690	AZI09_12690 FMN-binding protein	-0.744288	0.00226647	-0.521086	0.0560392	-0.718353	0.00255521
AZI09_12730	AZI09_12730 DNA-binding response regulator	-0.473377	0.0406425	-0.669556	0.00328181	-0.41705	0.0673391
AZI09_12740	AZI09_12740 cadmium-translocating P-type ATPase	0.186756	0.44394	0.525472	0.0302943	0.21653	0.359172
AZI09_12780	AZI09_12780 addiction module toxin RelE	0.220808	0.378591	0.0289875	0.912063	0.224532	0.355411
AZI09_12785	AZI09_12785 prevent-host-death family protein	0.0529875	0.829426	0.238685	0.356218	0.204284	0.387629
AZI09_12790	AZI09_12790 integrase	0.675582	0.0957728	0.203977	0.698278	0.489798	0.264534
AZI09_12800	AZI09_12800 plasmid replication initiation protein	-0.450311	0.0530241	-0.788322	0.000170363	-0.615837	0.00384113
AZI09_12805	AZI09_12805 DUF536 domain-containing protein	-0.730295	0.000871947	-0.719511	0.00249541	-0.765381	0.000214321
AZI09_12810;AZI09_12935;AZI09_12830	AZI09_12810 ATPase	-0.444731	0.0564085	-0.72532	0.000984182	-0.522051	0.0182204
AZI09_12815	AZI09_12815 hypothetical protein	-0.0597341	0.808071	-0.1675	0.520496	-0.0495704	0.835589
AZI09_12840	AZI09_12840 divalent metal cation transporter	-0.696961	0.00560351	-0.769289	0.00344247	-0.573357	0.0254499
AZI09_12845	AZI09_12845 transcriptional regulator	-0.601944	0.00639354	-0.638458	0.0058098	-0.540554	0.0138648
AZI09_12855	AZI09_12855 hypothetical protein	-0.838371	1.39177e-05	-0.822882	9.05224e-05	-0.800052	3.91599e-05
AZI09_12875;AZI09_12710	AZI09_12875 ribonuclease III;AZI09_12710 ribonuclease III	-0.662527	0.00199506	-0.649764	0.00475418	-0.686976	0.000819801
AZI09_12880;AZI09_12705	AZI09_12880 hypothetical protein;AZI09_12705 hypothetical protein	0.422173	0.071775	0.479162	0.0516443	0.480957	0.0318111
AZI09_12885;AZI09_12700	AZI09_12885 teichoic acid glycosylation protein	0.339296	0.510587	-0.482093	0.332883	0.339041	0.456929
AZI09_12910	AZI09_12910 hypothetical protein	0.434885	0.12018	-0.220623	0.490788	0.206945	0.477787
AZI09_12915	AZI09_12915 hypothetical protein	0.545982	0.0155929	0.304479	0.234735	0.435049	0.0552299
AZI09_12940	AZI09_12940 RepB family protein	0.263682	0.275368	0.0365367	0.88928	-0.0490478	0.837301
AZI09_12950	AZI09_12950 resolvase	-0.726364	0.000428674	-0.578732	0.0149323	-0.598145	0.0053397
AZI09_12955	AZI09_12955 potassium transporter Kup	0.137439	0.57474	-0.0783073	0.765142	-0.0900991	0.705609
AZI09_12960	AZI09_12960 DNA-binding response regulator	0.41899	0.482574	0.33185	0.520498	0.329584	0.523525
AZI09_12975	AZI09_12975 hypothetical protein	0.695939	0.00275176	0.36864	0.194636	0.380184	0.132238
AZI09_12990	AZI09_12990 hypothetical protein	0.580072	0.00922667	0.824694	4.63894e-05	0.602981	0.00488902
AZI09_12995	AZI09_12995 hypothetical protein	-0.27063	0.262443	-0.544377	0.0238645	-0.36297	0.115736
AZI09_13005;AZI09_12755	AZI09_13005 hypothetical protein	0.108562	0.678326	-0.37617	0.167003	-0.103894	0.681619
AZI09_13010;AZI09_12480	AZI09_13010 hypothetical protein;AZI09_12480 hypothetical protein	0.31581	0.604686	0.0629072	0.905764	-0.0383356	0.942525
AZI09_13015	AZI09_13015 DNA topoisomerase III	0.430316	0.0659066	-0.0976448	0.709277	0.252224	0.283354
AZI09_13030	AZI09_13030 hypothetical protein	0.668376	0.024566	-0.117955	0.762473	0.44712	0.145022
AZI09_13035	AZI09_13035 conjugal transfer protein	0.414142	0.0779352	0.0810053	0.757275	0.389623	0.0894858
AZI09_13050	AZI09_13050 hypothetical protein	0.945463	0.015163			0.877625	0.0504357
AZI09_13060	AZI09_13060 conjugal transfer protein	0.888675	0.0438361	0.83396	0.0791642	0.967188	0.00709956
AZI09_13085	AZI09_13085 hypothetical protein	0.419208	0.0833317	0.420633	0.104727	0.263571	0.275579
AZI09_13095	AZI09_13095 nickase	-0.309352	0.354601	-0.149358	0.661163	-0.337502	0.283327
AZI09_13100	AZI09_13100 damage-inducible protein J	0.19074	0.49591	-0.3796	0.180675	-0.136045	0.615397

## Sheet: Table S2
R ≥ 0.70
D-glucose
		GO Term	size_overlap	overlap_ids
BP	ARGOT6400	tRNA modification	2	X_AZI09_05105;X_AZI09_09095
BP	ARGOT16054	organic acid catabolic process	2	X_AZI09_07495;X_AZI09_11980
BP	ARGOT19725	cellular homeostasis	2	X_AZI09_02520;X_AZI09_05245
BP	PF00582	universal stress protein family	2	X_AZI09_04610;X_AZI09_07500
BP	ARGOT9220	pyrimidine ribonucleotide biosynthetic process	2	X_AZI09_05450;X_AZI09_08285
BP	ARGOT30001	metal ion transport	3	X_AZI09_02520;X_AZI09_03620;X_AZI09_06550
MF	ARGOT4180	carboxypeptidase activity	2	X_AZI09_00915;X_AZI09_10715
MF	G3DSA.3.60.60.10	penicillin V acylase chain A	2	X_AZI09_02165;X_AZI09_04740
MF	ARGOT19104	DNA N glycosylase activity	2	X_AZI09_02340;X_AZI09_06265
MF	ARGOT30246	carbohydrate binding	2	X_AZI09_04670;X_AZI09_08785
MF	ARGOT16667	oxidoreductase activity (sulfur group)	2	X_AZI09_05245;X_AZI09_07935
MF	SSF51905	FAD/NAD(P)-binding	2	X_AZI09_05245;X_AZI09_10520
MF	ARGOT16776	phosphotransferase activity	2	X_AZI09_05450;X_AZI09_05800
MF	SSF109604	HD domain PDEase like	2	X_AZI09_08565;X_AZI09_08855
MF	PF00248	aldo keto reductase family	2	X_AZI09_10750;X_AZI09_11180
MF	SSF52402	adenine nucleotide alpha hydrolase	3	X_AZI09_04610;X_AZI09_05105;X_AZI09_07500
MF	PF08240	alcohol dehydrogenase GroES like	3	X_AZI09_01050;X_AZI09_06240;X_AZI09_06540
MF	SSF51735	NAD P binding Rossmann fold domains	7	X_AZI09_01050;X_AZI09_03620;X_AZI09_06240;X_AZI09_06540;X_AZI09_07495;X_AZI09_11320;X_AZI09_12055
MF	ARGOT16491	oxidoreductase activity	11	X_AZI09_01050;X_AZI09_05245;X_AZI09_06240;X_AZI09_06540;X_AZI09_07495;X_AZI09_07935;X_AZI09_10520;X_AZI09_10750;X_AZI09_11180;X_AZI09_11320;X_AZI09_12055
R ≤ -0.70
D-glucose
		GO Term	size_overlap	overlap_ids
BP	ARGOT6401	RNA catabolic process	2	X_AZI09_01320;X_AZI09_08030
BP	ARGOT6820	anion transport	2	X_AZI09_02190;X_AZI09_08895
BP	ARGOT9157	deoxyribonucleoside monophosphate biosynthesis	2	X_AZI09_03340;X_AZI09_04655
BP	ARGOT1522	pseudouridine synthesis	2	X_AZI09_06330;X_AZI09_07515
BP	ARGOT19725	cellular homeostasis	2	X_AZI09_08895;X_AZI09_09105
BP	ARGOT9057	macromolecule catabolic process	4	X_AZI09_01320;X_AZI09_02135;X_AZI09_04000;X_AZI09_08030
BP	ARGOT48519	negative regulation of biological process	4	X_AZI09_01320;X_AZI09_07940;X_AZI09_08030;X_AZI09_08895
BP	ARGOT6281	DNA repair	5	X_AZI09_00050;X_AZI09_02240;X_AZI09_05395;X_AZI09_07940;X_AZI09_09200
CC	SM00382	AAA5	2	X_AZI09_03395;X_AZI09_05345
CC	PTHR11070	PcrA/UvrD helicase	2	X_AZI09_03775;X_AZI09_09895
CC		coils coil	14	X_AZI09_01320;X_AZI09_01575;X_AZI09_03395;X_AZI09_03485;X_AZI09_04455;X_AZI09_05880;X_AZI09_05930;X_AZI09_06000;X_AZI09_07940;X_AZI09_08030;X_AZI09_08405;X_AZI09_10115;X_AZI09_12410;X_AZI09_12805
MF	ARGOT19842	vitamin binding	2	X_AZI09_00685;X_AZI09_02460
MF	SSF52833	thioredoxin like	2	X_AZI09_01980;X_AZI09_09105
MF	PS50889	RNA binding domain	3	X_AZI09_00020;X_AZI09_06330;X_AZI09_07515
MF	ARGOT22853	active ion transmembrane transporter activity	3	X_AZI09_02190;X_AZI09_02605;X_AZI09_08680
MF	ARGOT16887	ATP hydrolysis activity	5	X_AZI09_03395;X_AZI09_03775;X_AZI09_05345;X_AZI09_07940;X_AZI09_09895
MF	ARGOT3723	RNA binding	7	X_AZI09_00020;X_AZI09_01320;X_AZI09_06330;X_AZI09_06930;X_AZI09_07515;X_AZI09_08030;X_AZI09_08130
R ≥ 0.70
beta-glucan
			size_overlap	overlap_ids
BP	ARGOT6096	glycolytic process	2	X_AZI09_08765;X_AZI09_09230
BP	ARGOT6220	pyrimidine nucleotide metabolic process	2	X_AZI09_05300;X_AZI09_05450
BP	ARGOT9063	cellular amino acid catabolic process	2	X_AZI09_07495;X_AZI09_08210
BP	ARGOT16054	organic acid catabolic process	3	X_AZI09_07495;X_AZI09_08210;X_AZI09_11980
BP	ARGOT46939	nucleotide phosphorylation	3	X_AZI09_05450;X_AZI09_08765;X_AZI09_09230
BP	ARGOT16052	carbohydrate catabolic process	4	X_AZI09_03125;X_AZI09_03210;X_AZI09_08765;X_AZI09_09230
BP	ARGOT1901605	alpha amino acid metabolic process	4	X_AZI09_07175;X_AZI09_07495;X_AZI09_08210;X_AZI09_09340
BP	ARGOT6508	proteolysis	6	X_AZI09_00915;X_AZI09_02145;X_AZI09_03145;X_AZI09_04740;X_AZI09_09635;X_AZI09_10715
BP	ARGOT9056	catabolic process	6	X_AZI09_03125;X_AZI09_07495;X_AZI09_08210;X_AZI09_08765;X_AZI09_09230;X_AZI09_11980
BP	ARGOT6082	organic acid metabolic process	7	X_AZI09_07175;X_AZI09_07495;X_AZI09_08210;X_AZI09_08765;X_AZI09_09230;X_AZI09_09340;X_AZI09_11980
CC	ARGOT5576	extracellular region	2	X_AZI09_08765;X_AZI09_12990
CC	ARGOT1902494	catalytic complex	3	X_AZI09_00015;X_AZI09_08210;X_AZI09_08765
MF	ARGOT16814	hydrolase activity (acting on carbon nitrogen)	2	X_AZI09_05300;X_AZI09_09095
MF	ARGOT16836	hydro lyase activity	2	X_AZI09_08765;X_AZI09_11980
MF	SSF56281	metallo hydrolase oxidoreductase	2	X_AZI09_01800;X_AZI09_07590
MF	SSF51905	FAD/NAD(P)-binding	2	X_AZI09_05245;X_AZI09_10520
MF	ARGOT8234	peptidase (cysteine type)	3	X_AZI09_03145;X_AZI09_04740;X_AZI09_09635
MF	ARGOT16773	phosphotransferase activity	3	X_AZI09_05205;X_AZI09_05800;X_AZI09_09340
MF	PF08240	alcohol dehydrogenase GroES like	4	X_AZI09_01050;X_AZI09_06515;X_AZI09_06540;X_AZI09_07320
MF	ARGOT15075	ion transmembrane transporter activity	4	X_AZI09_02515;X_AZI09_03620;X_AZI09_06550;X_AZI09_10180
MF	ARGOT16614	oxidoreductase activity (acting on CH OH group	5	X_AZI09_02100;X_AZI09_04675;X_AZI09_06505;X_AZI09_07320;X_AZI09_11320
MF	ARGOT46914	transition metal ion binding	7	X_AZI09_01050;X_AZI09_02145;X_AZI09_05300;X_AZI09_06515;X_AZI09_07320;X_AZI09_09095;X_AZI09_10405
MF	SSF51735	NAD P binding Rossmann fold domains	8	X_AZI09_01050;X_AZI09_03620;X_AZI09_04675;X_AZI09_06515;X_AZI09_06540;X_AZI09_07320;X_AZI09_07495;X_AZI09_11320
MF	ARGOT16491	oxidoreductase activity	12	X_AZI09_00545;X_AZI09_01050;X_AZI09_02100;X_AZI09_04675;X_AZI09_05245;X_AZI09_06505;X_AZI09_06515;X_AZI09_06540;X_AZI09_07320;X_AZI09_07495;X_AZI09_10520;X_AZI09_11320
R ≤ -0.70
beta-glucan
		GO Term	size_overlap	overlap_ids
BP	ARGOT70727	cellular macromolecule localization	2	X_AZI09_06960;X_AZI09_07295
BP	ARGOT51128	regulation of cellular component organization	2	X_AZI09_05600;X_AZI09_08090
BP	ARGOT1522	pseudouridine synthesis	3	X_AZI09_03230;X_AZI09_06330;X_AZI09_07515
BP	ARGOT9225	nucleotide sugar metabolic process	3	X_AZI09_03725;X_AZI09_08235;X_AZI09_09645
BP	ARGOT15074	DNA integration	3	X_AZI09_04270;X_AZI09_05920;X_AZI09_06075
BP	ARGOT7059	chromosome segregation	6	X_AZI09_04990;X_AZI09_05920;X_AZI09_05930;X_AZI09_06075;X_AZI09_06975;X_AZI09_07470
BP	ARGOT6260	DNA replication	9	X_AZI09_02460;X_AZI09_03775;X_AZI09_05310;X_AZI09_05860;X_AZI09_05930;X_AZI09_06975;X_AZI09_08695;X_AZI09_09085;X_AZI09_12800
BP	ARGOT51301	cell division	13	X_AZI09_01565;X_AZI09_04990;X_AZI09_05015;X_AZI09_05050;X_AZI09_05065;X_AZI09_05920;X_AZI09_05930;X_AZI09_06075;X_AZI09_06410;X_AZI09_07470;X_AZI09_08090;X_AZI09_08235;X_AZI09_09645
BP	ARGOT44260	cellular macromolecule metabolic process	19	X_AZI09_02150;X_AZI09_02240;X_AZI09_02460;X_AZI09_04270;X_AZI09_05310;X_AZI09_05600;X_AZI09_05860;X_AZI09_05865;X_AZI09_05920;X_AZI09_05930;X_AZI09_06075;X_AZI09_06975;X_AZI09_07940;X_AZI09_08015;X_AZI09_08300;X_AZI09_09085;X_AZI09_09200;X_AZI09_11645;X_AZI09_12800
BP	ARGOT90304	nucleic acid metabolic process	26	X_AZI09_02150;X_AZI09_02160;X_AZI09_02240;X_AZI09_02305;X_AZI09_03230;X_AZI09_04270;X_AZI09_05310;X_AZI09_05600;X_AZI09_05860;X_AZI09_05865;X_AZI09_05880;X_AZI09_05920;X_AZI09_06075;X_AZI09_06330;X_AZI09_07515;X_AZI09_07940;X_AZI09_07960;X_AZI09_08015;X_AZI09_08130;X_AZI09_08695;X_AZI09_09085;X_AZI09_09200;X_AZI09_09845;X_AZI09_11820;X_AZI09_12500;X_AZI09_12800
BP	ARGOT6139	nucleobase compound metabolic process	29	X_AZI09_00305;X_AZI09_02150;X_AZI09_02160;X_AZI09_02240;X_AZI09_02305;X_AZI09_03230;X_AZI09_03340;X_AZI09_03725;X_AZI09_04270;X_AZI09_05310;X_AZI09_05600;X_AZI09_05860;X_AZI09_05865;X_AZI09_05880;X_AZI09_05920;X_AZI09_06075;X_AZI09_06330;X_AZI09_07940;X_AZI09_07960;X_AZI09_08015;X_AZI09_08130;X_AZI09_08695;X_AZI09_09085;X_AZI09_09200;X_AZI09_09350;X_AZI09_09845;X_AZI09_11820;X_AZI09_12500;X_AZI09…
CC	ARGOT5886	plasma membrane	19	X_AZI09_01940;X_AZI09_02195;X_AZI09_02605;X_AZI09_02750;X_AZI09_03195;X_AZI09_03585;X_AZI09_03735;X_AZI09_04645;X_AZI09_05500;X_AZI09_05705;X_AZI09_06095;X_AZI09_06620;X_AZI09_07295;X_AZI09_07725;X_AZI09_09280;X_AZI09_10655;X_AZI09_11470;X_AZI09_12530;X_AZI09_12840
CC	ARGOT5737	cytoplasm	22	X_AZI09_01565;X_AZI09_05050;X_AZI09_05275;X_AZI09_05370;X_AZI09_05495;X_AZI09_05600;X_AZI09_05865;X_AZI09_05920;X_AZI09_05930;X_AZI09_06075;X_AZI09_06410;X_AZI09_06875;X_AZI09_06960;X_AZI09_06975;X_AZI09_07025;X_AZI09_07855;X_AZI09_07960;X_AZI09_08130;X_AZI09_08895;X_AZI09_09080;X_AZI09_09845;X_AZI09_10275
CC		coils coil	28	X_AZI09_01575;X_AZI09_02160;X_AZI09_03395;X_AZI09_03485;X_AZI09_04455;X_AZI09_05040;X_AZI09_05065;X_AZI09_05085;X_AZI09_05860;X_AZI09_05865;X_AZI09_05880;X_AZI09_05930;X_AZI09_06000;X_AZI09_06410;X_AZI09_06960;X_AZI09_06965;X_AZI09_06975;X_AZI09_07470;X_AZI09_07940;X_AZI09_09010;X_AZI09_09080;X_AZI09_09085;X_AZI09_11345;X_AZI09_11820;X_AZI09_12410;X_AZI09_12500;X_AZI09_12805;X_AZI09_12810
MF	SM00493	RNA polymerase	2	X_AZI09_05860;X_AZI09_09845
MF	SFLDG01140	phosphomannomutase and phosphatase like	2	X_AZI09_06485;X_AZI09_10295
MF	SSF52218	flavoproteins	2	X_AZI09_02275;X_AZI09_11645
MF	ARGOT16893	endonuclease activity	3	X_AZI09_02305;X_AZI09_09845;X_AZI09_12500
MF	PF13411	MerR HTH family regulatory protein	3	X_AZI09_00940;X_AZI09_02855;X_AZI09_06530
MF	PS51192	helicase ATP binding type 1	3	X_AZI09_04015;X_AZI09_07975;X_AZI09_12500
MF	ARGOT19205	nucleobase containing compound kinase activity	3	X_AZI09_03340;X_AZI09_04655;X_AZI09_07255
MF	ARGOT15291	secondary active transmembrane transporter	3	X_AZI09_01175;X_AZI09_11470;X_AZI09_12840
MF	SSF53098	ribonuclease H like	4	X_AZI09_02305;X_AZI09_07960;X_AZI09_08695;X_AZI09_09350
MF	SSF103473	MFS substrate transporter	4	X_AZI09_03195;X_AZI09_04645;X_AZI09_11470;X_AZI09_12530
MF	PF00575	S1 RNA binding domain	4	X_AZI09_05600;X_AZI09_05970;X_AZI09_07710;X_AZI09_09350
MF	ARGOT4386	helicase activity	7	X_AZI09_03775;X_AZI09_04015;X_AZI09_05860;X_AZI09_07975;X_AZI09_08005;X_AZI09_09895;X_AZI09_11820
MF	ARGOT16887	ATP hydrolysis activity	9	X_AZI09_03395;X_AZI09_03585;X_AZI09_03775;X_AZI09_05345;X_AZI09_06975;X_AZI09_07940;X_AZI09_08015;X_AZI09_09895;X_AZI09_11820
MF	ARGOT140657	ATP dependent activity	12	X_AZI09_02605;X_AZI09_03395;X_AZI09_03585;X_AZI09_04015;X_AZI09_05860;X_AZI09_06975;X_AZI09_07940;X_AZI09_08015;X_AZI09_09200;X_AZI09_11820;X_AZI09_12500;X_AZI09_12585
MF	SSF52540	nucleoside triphosphate hydrolase	38	X_AZI09_00625;X_AZI09_02160;X_AZI09_02605;X_AZI09_02750;X_AZI09_03340;X_AZI09_03395;X_AZI09_03545;X_AZI09_03585;X_AZI09_03775;X_AZI09_04015;X_AZI09_04655;X_AZI09_04990;X_AZI09_05310;X_AZI09_05345;X_AZI09_05370;X_AZI09_06000;X_AZI09_06620;X_AZI09_06960;X_AZI09_06975;X_AZI09_07025;X_AZI09_07255;X_AZI09_07470;X_AZI09_07940;X_AZI09_07975;X_AZI09_08005;X_AZI09_08580;X_AZI09_08710;X_AZI09_08730;X_AZI09…
MF	ARGOT3676	nucleic acid binding	52	X_AZI09_00020;X_AZI09_00940;X_AZI09_01565;X_AZI09_01575;X_AZI09_01890;X_AZI09_02305;X_AZI09_02780;X_AZI09_02855;X_AZI09_03230;X_AZI09_03825;X_AZI09_04015;X_AZI09_04270;X_AZI09_04990;X_AZI09_05310;X_AZI09_05600;X_AZI09_05605;X_AZI09_05860;X_AZI09_05865;X_AZI09_05920;X_AZI09_06000;X_AZI09_06075;X_AZI09_06330;X_AZI09_06530;X_AZI09_06930;X_AZI09_06960;X_AZI09_06965;X_AZI09_06975;X_AZI09_07025;X_AZI09…
R ≥ 0.70
viscosity
		GO Term	size_overlap	overlap_ids
BP	PF00107	zinc binding dehydrogenase	2	X_AZI09_01050;X_AZI09_06790
BP	ARGOT6284	base excision repair	2	X_AZI09_02340;X_AZI09_06265
BP	ARGOT6470	protein dephosphorylation	2	X_AZI09_05800;X_AZI09_09575
BP	ARGOT6813	potassium ion transport	3	X_AZI09_03095;X_AZI09_03620;X_AZI09_06550
BP	ARGOT6979	response to oxidative stress	3	X_AZI09_00545;X_AZI09_06360;X_AZI09_08545
BP	ARGOT9066	aspartate family amino acid metabolic process	3	X_AZI09_06490;X_AZI09_09340;X_AZI09_11825
BP	ARGOT43648	dicarboxylic acid metabolic process	4	X_AZI09_02660;X_AZI09_06490;X_AZI09_08525;X_AZI09_11825
BP	ARGOT70887	cellular response to chemical stimulus	4	X_AZI09_00545;X_AZI09_06360;X_AZI09_08125;X_AZI09_10625
BP	PF00582	universal stress protein family	4	X_AZI09_02325;X_AZI09_04610;X_AZI09_07500;X_AZI09_11310
CC	PTHR24220	import ATP binding protein	2	X_AZI09_00870;X_AZI09_03080
CC	ARGOT140535	intracellular protein containing complex	2	X_AZI09_00015;X_AZI09_06085
CC	ARGOT31469	polyhedral organelle	2	X_AZI09_03865;X_AZI09_03885
CC	PTHR30290	ABC transporter (periplasmic component)	3	X_AZI09_03060;X_AZI09_08510;X_AZI09_11290
MF	ARGOT5342	organic acid transmembrane transporter	2	X_AZI09_03035;X_AZI09_07865
MF	PF00004	ATPase family	2	X_AZI09_01325;X_AZI09_06085
MF	SSF52283	formate glycerate dehydrogenase	2	X_AZI09_07495;X_AZI09_11440
MF	PF03577	peptidase family C69	3	X_AZI09_04130;X_AZI09_04740;X_AZI09_10790
MF	ARGOT4601	peroxidase activity	3	X_AZI09_00545;X_AZI09_08125;X_AZI09_10625
MF	PTHR43808	acetylornithine deacetylase	3	X_AZI09_06490;X_AZI09_10860;X_AZI09_11825
MF	ARGOT16868	phosphotransferase	3	X_AZI09_01535;X_AZI09_04665;X_AZI09_09230
MF	ARGOT19104	DNA N glycosylase activity	3	X_AZI09_02335;X_AZI09_02340;X_AZI09_06265
MF	SSF54001	cysteine proteinases	3	X_AZI09_05185;X_AZI09_09220;X_AZI09_12020
MF	SSF55486	metalloproteases zinc catalytic domain	3	X_AZI09_03135;X_AZI09_04615;X_AZI09_04865
MF	SSF109604	HD domain PDEase like	3	X_AZI09_04820;X_AZI09_08565;X_AZI09_08855
MF	ARGOT16903	oxidoreductase activity (aldehyde)	4	X_AZI09_03900;X_AZI09_05230;X_AZI09_10505;X_AZI09_10555
MF	G3DSA.3.60.60.10	penicillin V acylase chain A	4	X_AZI09_02165;X_AZI09_04130;X_AZI09_04740;X_AZI09_10790
MF	ARGOT16667	oxidoreductase activity (sulfur group)	4	X_AZI09_00545;X_AZI09_05770;X_AZI09_06130;X_AZI09_07935
MF	ARGOT16799	hydrolase activity hydrolyzing N glycosyl compoun	4	X_AZI09_01550;X_AZI09_02335;X_AZI09_02340;X_AZI09_06265
MF	ARGOT30246	carbohydrate binding	4	X_AZI09_02410;X_AZI09_04670;X_AZI09_08785;X_AZI09_11450
MF	ARGOT16811	hydrolase activity (carbon nitrogen)	4	X_AZI09_05150;X_AZI09_06490;X_AZI09_09360;X_AZI09_11825
MF	ARGOT8234	cysteine type peptidase activity	5	X_AZI09_04130;X_AZI09_04740;X_AZI09_09220;X_AZI09_10790;X_AZI09_12020
MF	SSF53474	alpha beta hydrolases	5	X_AZI09_01195;X_AZI09_02995;X_AZI09_03000;X_AZI09_09770;X_AZI09_10990
MF	ARGOT16835	carbon oxygen lyase activity	5	X_AZI09_03845;X_AZI09_03850;X_AZI09_03860;X_AZI09_08525;X_AZI09_11980
MF	PF00248	aldo keto reductase family	5	X_AZI09_02100;X_AZI09_02210;X_AZI09_10750;X_AZI09_11180;X_AZI09_11670
MF	ARGOT16829	lyase activity	9	X_AZI09_02125;X_AZI09_02660;X_AZI09_03845;X_AZI09_03850;X_AZI09_03860;X_AZI09_08525;X_AZI09_09330;X_AZI09_10405;X_AZI09_11980
MF	SSF51735	NAD P binding Rossmann fold domains	14	X_AZI09_01050;X_AZI09_01530;X_AZI09_02930;X_AZI09_03620;X_AZI09_06240;X_AZI09_06245;X_AZI09_06540;X_AZI09_06790;X_AZI09_07495;X_AZI09_07745;X_AZI09_11320;X_AZI09_11440;X_AZI09_11455;X_AZI09_12055
MF	ARGOT8238	exopeptidase activity	15	X_AZI09_00915;X_AZI09_01195;X_AZI09_02995;X_AZI09_03000;X_AZI09_03135;X_AZI09_04075;X_AZI09_04130;X_AZI09_04740;X_AZI09_05890;X_AZI09_09220;X_AZI09_09770;X_AZI09_10715;X_AZI09_10790;X_AZI09_10990;X_AZI09_12020
MF	ARGOT140096	catalytic activity acting on a protein	21	X_AZI09_00180;X_AZI09_00915;X_AZI09_01195;X_AZI09_02995;X_AZI09_03000;X_AZI09_03135;X_AZI09_04130;X_AZI09_04615;X_AZI09_04740;X_AZI09_04865;X_AZI09_05800;X_AZI09_05890;X_AZI09_06085;X_AZI09_07935;X_AZI09_08880;X_AZI09_09220;X_AZI09_09575;X_AZI09_09770;X_AZI09_10715;X_AZI09_10790;X_AZI09_10990
MF	ARGOT16491	oxidoreductase activity	31	X_AZI09_00545;X_AZI09_01050;X_AZI09_02100;X_AZI09_02210;X_AZI09_02930;X_AZI09_03900;X_AZI09_03920;X_AZI09_05230;X_AZI09_05770;X_AZI09_06130;X_AZI09_06240;X_AZI09_06245;X_AZI09_06360;X_AZI09_06540;X_AZI09_06790;X_AZI09_07495;X_AZI09_07745;X_AZI09_07935;X_AZI09_08125;X_AZI09_10505;X_AZI09_10520;X_AZI09_10750;X_AZI09_11180;X_AZI09_11320;X_AZI09_11440;X_AZI09_11455;X_AZI09_11670;X_AZI09_12055;X_AZI09…
R ≤ -0.70
viscosity
		GO Term	size_overlap	overlap_ids
BP	ARGOT6401	RNA catabolic process	2	X_AZI09_01320;X_AZI09_08030
BP	ARGOT6525	arginine metabolic process	2	X_AZI09_01860;X_AZI09_01880
BP	ARGOT6284	base excision repair	2	X_AZI09_02240;X_AZI09_10955
BP	ARGOT9157	deoxyribonucleoside monophosphate biosynthetic pro	2	X_AZI09_03340;X_AZI09_04655
BP	PR00411	pyridine nucleotide disulphide reductase class I	2	X_AZI09_04125;X_AZI09_12085
BP	ARGOT6351	transcription DNA templated	2	X_AZI09_05600;X_AZI09_07060
BP	ARGOT1522	pseudouridine synthesis	2	X_AZI09_06330;X_AZI09_07515
BP	ARGOT6040	amino sugar metabolic process	2	X_AZI09_08235;X_AZI09_09645
BP	ARGOT9401	phosphoenolpyruvate dependent sugar phosphotransfe	2	X_AZI09_09280;X_AZI09_09285
BP	ARGOT19725	cellular homeostasis	3	X_AZI09_04125;X_AZI09_08895;X_AZI09_09105
BP	ARGOT6310	DNA recombination	6	X_AZI09_00050;X_AZI09_02155;X_AZI09_05395;X_AZI09_09075;X_AZI09_09200;X_AZI09_12950
BP	ARGOT270	peptidoglycan metabolic process	6	X_AZI09_02760;X_AZI09_04000;X_AZI09_05025;X_AZI09_07260;X_AZI09_08235;X_AZI09_09645
BP	ARGOT6281	DNA repair	8	X_AZI09_00050;X_AZI09_02240;X_AZI09_05395;X_AZI09_08015;X_AZI09_09075;X_AZI09_09200;X_AZI09_10515;X_AZI09_10955
BP	ARGOT32259	methylation	8	X_AZI09_01650;X_AZI09_05520;X_AZI09_05880;X_AZI09_07355;X_AZI09_08300;X_AZI09_09100;X_AZI09_10515;X_AZI09_12495
BP	ARGOT51301	cell division	10	X_AZI09_05015;X_AZI09_05025;X_AZI09_05050;X_AZI09_05930;X_AZI09_05935;X_AZI09_07230;X_AZI09_07950;X_AZI09_08215;X_AZI09_08235;X_AZI09_09645
BP	ARGOT6259	DNA metabolic process	11	X_AZI09_02155;X_AZI09_02240;X_AZI09_05395;X_AZI09_07110;X_AZI09_08015;X_AZI09_08695;X_AZI09_09075;X_AZI09_09200;X_AZI09_10955;X_AZI09_12495;X_AZI09_12950
BP	ARGOT44260	cellular macromolecule metabolism	17	X_AZI09_01320;X_AZI09_01860;X_AZI09_02240;X_AZI09_02460;X_AZI09_04000;X_AZI09_05600;X_AZI09_05930;X_AZI09_05935;X_AZI09_07060;X_AZI09_07110;X_AZI09_07410;X_AZI09_08015;X_AZI09_08030;X_AZI09_08300;X_AZI09_09075;X_AZI09_09200;X_AZI09_12950
BP	ARGOT90304	nucleic acid metabolic process	21	X_AZI09_01320;X_AZI09_02155;X_AZI09_02240;X_AZI09_05395;X_AZI09_05600;X_AZI09_05880;X_AZI09_06330;X_AZI09_07060;X_AZI09_07110;X_AZI09_07410;X_AZI09_07515;X_AZI09_08015;X_AZI09_08030;X_AZI09_08130;X_AZI09_08695;X_AZI09_09075;X_AZI09_09200;X_AZI09_10955;X_AZI09_12085;X_AZI09_12495;X_AZI09_12950
CC	PS50850	MFS profile	2	X_AZI09_03195;X_AZI09_04645
CC	ARGOT15934	large ribosomal subunit	2	X_AZI09_03470;X_AZI09_09145
CC	SSF81665	ATPase transmembrane domain M	2	X_AZI09_10765;X_AZI09_10820
CC	SM00382	AAA5	3	X_AZI09_03395;X_AZI09_05345;X_AZI09_08005
CC	ARGOT5886	plasma membrane	20	X_AZI09_01320;X_AZI09_02605;X_AZI09_02750;X_AZI09_02890;X_AZI09_03195;X_AZI09_03735;X_AZI09_04645;X_AZI09_05500;X_AZI09_06095;X_AZI09_07260;X_AZI09_07295;X_AZI09_07725;X_AZI09_08030;X_AZI09_08255;X_AZI09_08945;X_AZI09_09280;X_AZI09_09285;X_AZI09_10645;X_AZI09_10655;X_AZI09_10765
MF	ARGOT16769	transferase activity transferring nitrogenous gro	2	X_AZI09_00685;X_AZI09_08655
MF	PF03466	LysR substrate binding domain	2	X_AZI09_00835;X_AZI09_02385
MF	PF00149	calcineurin like phosphoesterase	2	X_AZI09_02155;X_AZI09_06255
MF	SSF52218	flavoproteins	2	X_AZI09_02275;X_AZI09_10890
MF	PF00583	acetyltransferase GNAT family	2	X_AZI09_03295;X_AZI09_09030
MF	ARGOT61783	peptidoglycan muralytic activity	2	X_AZI09_04000;X_AZI09_07260
MF	PF00575	S1 RNA binding domain	2	X_AZI09_05600;X_AZI09_07710
MF	ARGOT97747	RNA polymerase activity	2	X_AZI09_07060;X_AZI09_10220
MF	ARGOT8170	N methyltransferase activity	2	X_AZI09_08300;X_AZI09_12495
MF	ARGOT10181	FMN binding	2	X_AZI09_10890;X_AZI09_12690
MF	PS50889	RNA binding domain	3	X_AZI09_00020;X_AZI09_06330;X_AZI09_07515
MF	PF13411	MerR HTH family regulatory protein	3	X_AZI09_00940;X_AZI09_02855;X_AZI09_06530
MF	ARGOT43177	organic acid binding	3	X_AZI09_01865;X_AZI09_05015;X_AZI09_07230
MF	ARGOT8757	methyltransferase a	3	X_AZI09_05880;X_AZI09_08300;X_AZI09_12495
MF	SSF55874	ATPase domain of HSP90 chaperone DNA topoisomerase	3	X_AZI09_07310;X_AZI09_08015;X_AZI09_08405
MF	ARGOT3676	nucleic acid binding	32	X_AZI09_00020;X_AZI09_00940;X_AZI09_01320;X_AZI09_01575;X_AZI09_02780;X_AZI09_02855;X_AZI09_05395;X_AZI09_05600;X_AZI09_06000;X_AZI09_06330;X_AZI09_06530;X_AZI09_06930;X_AZI09_07060;X_AZI09_07110;X_AZI09_07345;X_AZI09_07375;X_AZI09_07410;X_AZI09_07515;X_AZI09_07710;X_AZI09_07855;X_AZI09_08015;X_AZI09_08030;X_AZI09_08130;X_AZI09_08300;X_AZI09_08695;X_AZI09_09075;X_AZI09_09200;X_AZI09_09775;X_AZI09…
